# Supplementary material for: AI‐Driven Identification of Exceptionally Efficacious Polypharmacological Compounds That Extend the Lifespan of Caenorhabditis elegans
Source: Aging Cell. 2025 Apr 22;24(7):e70060. doi: 10.1111/acel.70060 (PMC12266750; doi:10.1111/acel.70060)
Supplement: Supplementary file 1 — Table S1. Top 10 predictions of LS+ by an activity on a single cluster (MCC—Matthews correlation coefficient). Table S2. Prediction of LS+ by the number of activity records per ligand. Table S3. Prediction of LS+ by an activity on a combination of clusters. Table S4. Clustering of ChEMBL protein targets by similarity. Table S5. Compound with known activities against the selected clusters. Table S6. Molecular features and RDKit implementation used in Chemprop training. Table S7. Molecular targets with gene symbols used as Chemprop classification tasks. Table S8. Model hyperparameters and training parameters. Table S9. Classification metrics on the test data subset. Table S10. List of selected compounds in the virtual screening of the ZINC library. Table S11. Summary of lifespan screening statistics. Table S12. Summary of lifespan mutant statistics. [file ACEL-24-e70060-s001.xlsx]

## Sheet: S1
Supplementary Table S1.
Top 10 predictions of LS+ by an activity on a single cluster
Cluster ID	Gene symbol	precision	recall	MCC
htr6	HTR6	0.346	0.231	0.242
hrh1	HRH1	0.282	0.282	0.232
htr2a	HTR2C,HTR2A	0.21	0.333	0.199
htr2b	HTR2B	0.222	0.256	0.181
adra1d	ADRA1A, ADRA1D, ADRA1B	0.193	0.282	0.167
adra2a	ADRA2A, ADRA2B, ADRA2C	0.2	0.256	0.164
drd2	DRD3, DRD2	0.16	0.333	0.152
fyn	LCK, SRC, LYN, FYN, BLK, YES1	0.5	0.051	0.144
htr7	HTR7	0.185	0.128	0.105
drd4	DRD4	0.172	0.128	0.098
(MCC - Matthews correlation coefficient)

## Sheet: S2
Supplementary Table S2. Prediction of LS+ the by number of activity records per ligand
Sum of actives	precision	recall	MCC
5	0.233	0.359	0.227
4	0.186	0.462	0.214
6	0.22	0.282	0.189
8	0.25	0.179	0.166
7	0.216	0.205	0.157
3	0.11	0.462	0.11
9	0.188	0.077	0.082
10	0.167	0.051	0.059
11	0.167	0.051	0.059
13	0.2	0.026	0.05

## Sheet: S3
Supplementary Table S3. Prediction of LS+ by an activity on a combination of clusters
Note: Optimal conbination is in bold
Genes	rule	precision	recall	MCC
[SHBG], [HTR6], [HRH1], [PGR,NR3C1,NR3C2,AR], [DRD3,DRD2]	2 in 5	0.485	0.41	0.41
[SHBG], [HRH1], [HTR1D,HTR1B], [PGR,NR3C1,NR3C2,AR], [DRD3,DRD2]	2 in 5	0.483	0.359	0.382
[HTR6], [HRH1], [DRD3,DRD2]	2 in 3	0.467	0.359	0.373
[SHBG], [HTR6], [HRH1], [NISCH], [DRD3,DRD2]	2 in 5	0.467	0.359	0.373
[SHBG], [HTR6], [HRH1], [DRD3,DRD2]	2 in 4	0.467	0.359	0.373
[HTR6], [HRH1], [LCK,SRC,LYN,FYN,BLK,YES1], [PGR,NR3C1,NR3C2,AR], [DRD3,DRD2]	2 in 5	0.467	0.359	0.373
[HTR6], [HRH1], [NISCH], [PGR,NR3C1,NR3C2,AR], [DRD3,DRD2]	2 in 5	0.467	0.359	0.373
[HTR6], [HRH1], [NISCH], [LCK,SRC,LYN,FYN,BLK,YES1], [DRD3,DRD2]	2 in 5	0.467	0.359	0.373
[HTR6], [HRH1], [NISCH], [DRD3,DRD2]	2 in 4	0.467	0.359	0.373
[HTR6], [HRH1], [LCK,SRC,LYN,FYN,BLK,YES1], [DRD3,DRD2]	2 in 4	0.467	0.359	0.373

## Sheet: S4
Supplementary Table S4. Clustering of ChEMBL protein targets by similarity
cluster	gene symbol	target_chembl_id
ca	CA	CHEMBL1075028
arg1	ARG1	CHEMBL1075097
cyp51	CYP51	CHEMBL1075110
mtor	MTOR	CHEMBL2842,CHEMBL1075134
tdp1	TDP1	CHEMBL1075138
hsd17b3	HSD17B3	CHEMBL1075158
gpr17	GPR17	CHEMBL1075162
pik3c3	PIK3C3	CHEMBL1075165
pkm	PKM	CHEMBL1075189
nt5e	NT5E	CHEMBL1075214
clk1	CLK4,CLK1,CLK2	CHEMBL1075283,CHEMBL1075281,CHEMBL4224,CHEMBL4203,CHEMBL4225
trpm8	TRPM8	CHEMBL1075319,CHEMBL5011
hsp90b1	HSP90B1	CHEMBL1075323,CHEMBL3425397
agtr2	AGTR2	CHEMBL257,CHEMBL4607
nox4	NOX4	CHEMBL1250375
l3mbtl1	L3MBTL1	CHEMBL1287622
mapt	MAPT	CHEMBL1293224
kdm4e	KDM4E	CHEMBL1293226
usp2	USP2	CHEMBL1293227
ska	SKA	CHEMBL1293228
rorc	RORC	CHEMBL1741186,CHEMBL1293231
smn1	SMN1	CHEMBL1293232
fba	FBA	CHEMBL1293234
lmna	LMNA	CHEMBL1293235
recql	RECQL	CHEMBL1293236
blm	BLM	CHEMBL1293237
impa1	IMPA1	CHEMBL1293238
ffp	FFP	CHEMBL1293248
klf5	KLF5	CHEMBL1293249
HSP90AA1	HSP90AA1	CHEMBL3880
ftl	FTL	CHEMBL1293254
hpgd	HPGD	CHEMBL1293255
thpo	THPO	CHEMBL1293256
ppp5c	PPP5C	CHEMBL1293265
ns3	NS3	CHEMBL1293269
npc1	NPC1	CHEMBL1293277
gmnn	GMNN	CHEMBL1293278
grpe	GRPE	CHEMBL1293284
nfo	NFO	CHEMBL1293285
ide	IDE	CHEMBL1293287
rab9a	RAB9A	CHEMBL1293294
pmp22	PMP22	CHEMBL1293298
ns1	NS1	CHEMBL1293303
rxfp1	RXFP1	CHEMBL1293316
mbnl1	MBNL1	CHEMBL1293317
mex-5	MEX-5	CHEMBL1293319
ncoa3	NCOA3	CHEMBL1615382
aox1	AOX1	CHEMBL1641355,CHEMBL3257
ca2	CA2	CHEMBL1649055
cyp121	CYP121	CHEMBL1681615
fola	FOLA	CHEMBL1681620
cyp51b	CYP51B	CHEMBL1681624
ap2s1	AP2S1	CHEMBL1697667
slco1b1	SLCO1B3,SLCO1B1	CHEMBL1743121,CHEMBL1697668
can2	CAN2	CHEMBL1697676
pmm2	PMM2	CHEMBL1741162
reca	RECA	CHEMBL1741171
tim23	TIM23	CHEMBL1741180
gfer	GFER	CHEMBL1741189
tim10	TIM10	CHEMBL1741194
atg4b	ATG4B	CHEMBL1741221
slc47a1	SLC47A1	CHEMBL1743126
slc22a6	SLC22A6	CHEMBL1777665
top1	TOP1	CHEMBL1781
srd5a2	SRD5A1,SRD5A2	CHEMBL3422,CHEMBL5099,CHEMBL1856,CHEMBL1787
scnn1a	SCNN1A	CHEMBL1791
lmp1	LMP1	CHEMBL1795089
slc46a1	SLC46A1	CHEMBL1795188
cysltr1	CYSLTR1	CHEMBL1798,CHEMBL5645
top2a	TOP2B,TOP2A	CHEMBL1806,CHEMBL3396
ace	ACE	CHEMBL1808,CHEMBL4074,CHEMBL2625
fola	FOLA	CHEMBL1809,CHEMBL2364669,CHEMBL4888
tnf	TNF	CHEMBL1825
pde5a	PDE5A	CHEMBL1827,CHEMBL3478,CHEMBL2304402
tbxas1	TBXAS1	CHEMBL1835
csf1r	CSF1R	CHEMBL1844
drd1	DRD5,DRD1	CHEMBL265,CHEMBL2967,CHEMBL2056,CHEMBL3071,CHEMBL5067,CHEMBL1850,CHEMBL2281
abl1	ABL1	CHEMBL1862
hdac6	HDAC6	CHEMBL1865
flt1	FLT1	CHEMBL1868
htr3a	HTR3A	CHEMBL4972,CHEMBL1899
nr3c1	AR,PGR,NR3C1,NR3C2	CHEMBL208,CHEMBL3056,CHEMBL4295956,CHEMBL3072,CHEMBL3368,CHEMBL3456,CHEMBL1871,CHEMBL1909044,CHEMBL2596,CHEMBL2034,CHEMBL3144,CHEMBL1994,CHEMBL4105966
DHFR	DHFR	CHEMBL2057
xdh	XDH	CHEMBL1929,CHEMBL3649,CHEMBL1075246
kit	KIT	CHEMBL1936
mtnr1a	MTNR1A,MTNR1C,MTNR1B	CHEMBL1945,CHEMBL1946,CHEMBL5495
thrb	THRB	CHEMBL1947
maob	MAOB,MAOA	CHEMBL2993,CHEMBL2756,CHEMBL1951,CHEMBL3254,CHEMBL3358,CHEMBL2039
flt4	FLT4	CHEMBL1955
hnrnpa1	HNRNPA1	CHEMBL1955709
igf1r	INSR,IGF1R	CHEMBL1957,CHEMBL1981
tshr	TSHR	CHEMBL1963
flt3	FLT3	CHEMBL1974
cyp19a1	CYP19A1	CHEMBL3859,CHEMBL1978
scn5a	SCN4A,SCN9A,SCN2A,SCN8A,SCN5A,SCN3A	CHEMBL3399,CHEMBL5202,CHEMBL4296,CHEMBL3509,CHEMBL1980,CHEMBL4187,CHEMBL5163
mura	MURA	CHEMBL1984
gcgr	GCGR	CHEMBL1985
npr1	NPR1	CHEMBL1988
dnmt1	KMT2A,DNMT1	CHEMBL1993,CHEMBL1293299
slc29a1	SLC29A1	CHEMBL1997
p2ry12	P2RY12	CHEMBL2001
rarb	RARB	CHEMBL2008
e6	E6	CHEMBL2010633
dhfr	DHFR	CHEMBL2575,CHEMBL4564,CHEMBL202,CHEMBL2363,CHEMBL1075051
ampc	AMPC	CHEMBL2026
egfr	EGFR,ERBB2,ERBB4	CHEMBL3848,CHEMBL203,CHEMBL1824,CHEMBL3009
f2	F2	CHEMBL204
ano1	ANO1	CHEMBL2046267
nr1h4	NR1H4	CHEMBL2047
esr1	ESR1	CHEMBL2724,CHEMBL206,CHEMBL3065
slc22a1	SLC22A1,SLC22A2	CHEMBL2073670,CHEMBL1770032,CHEMBL2073664
slc22a3	SLC22A3	CHEMBL2073673
slco1a3	SLCO1A3	CHEMBL2073707
hpn	HPN	CHEMBL2079849
prune1	PRUNE1	CHEMBL2079850
mif	MIF	CHEMBL2085
p2rx1	P2RX1	CHEMBL2094
cxcr4	CXCR4	CHEMBL2107
slc18a3	SLC18A3	CHEMBL4767,CHEMBL2125
ddit3	DDIT3	CHEMBL2146304
pim1	PIM1	CHEMBL2147
jak2	JAK3,JAK2	CHEMBL2148,CHEMBL2971
top1b	TOP1B	CHEMBL2150834
cxcl8	CXCL8	CHEMBL2157
bbox1	BBOX1	CHEMBL2163175
ppp1ca	PPP1CA	CHEMBL2164
tdp2	TDP2	CHEMBL2169736
ager	AGER	CHEMBL2176847,CHEMBL2176846
aurkb	AURKA,AURKB,AURKC	CHEMBL2185,CHEMBL3935,CHEMBL4722
csn2	CSN2	CHEMBL2210
ptpn7	PTPN7	CHEMBL2219
cyp1a2	CYP1A1,CYP1A2	CHEMBL2231,CHEMBL3356
lox	LOX	CHEMBL2249
agtr1	AGTR1	CHEMBL227,CHEMBL329,CHEMBL5743
ca2	CA7,CA5B,CA2,CA3,CA13,CA1,CA5A	CHEMBL2216,CHEMBL205,CHEMBL2186,CHEMBL3969,CHEMBL4789,CHEMBL2283,CHEMBL261,CHEMBL2885,CHEMBL2326,CHEMBL3912
drd2	DRD2,DRD3	CHEMBL217,CHEMBL3138,CHEMBL339,CHEMBL3998,CHEMBL5456,CHEMBL2703,CHEMBL234,CHEMBL3427,CHEMBL2304406
hmgb1	HMGB1	CHEMBL2311236
ebpl	EBPL	CHEMBL2311238
phgdh	PHGDH	CHEMBL2311243
oxgr1	OXGR1	CHEMBL2325
dfr1	DFR1	CHEMBL2329
cah2	CAH2	CHEMBL2331045
cah1	CAH1	CHEMBL2331046
fto	FTO	CHEMBL2331065
slc6a9	SLC6A9	CHEMBL2337
rps6ka3	RPS6KA6,RPS6KA1,RPS6KB1,RPS6KA3	CHEMBL2553,CHEMBL2345,CHEMBL4501,CHEMBL4924
pax8	PAX8	CHEMBL2362980
c5	C5	CHEMBL2364163
tppp	TPPP	CHEMBL2366491
gag	GAG	CHEMBL2366504
comt	COMT	CHEMBL2372
cdc25a	CDC25C,CDC25A,CDC25B	CHEMBL3775,CHEMBL2378,CHEMBL4804
capn1	CAPN1,CAPN2	CHEMBL4062,CHEMBL3891,CHEMBL2382
dhodh	DHODH	CHEMBL1966,CHEMBL2991,CHEMBL2383
gpr35	GPR35	CHEMBL2390812,CHEMBL2390813,CHEMBL1293267
polb	POLB	CHEMBL2392
kcnh2	KCNH2	CHEMBL240
cela2a	CELA2A	CHEMBL3888,CHEMBL2407
ephx2	EPHX2	CHEMBL2409
ca11	CA11	CHEMBL2420
serpina6	SERPINA6	CHEMBL2421
glo1	GLO1	CHEMBL2424
pol	POL	CHEMBL243
mpo	MPO	CHEMBL2439
th	TH	CHEMBL1969,CHEMBL2462
pol	POL	CHEMBL247
metap1	METAP1	CHEMBL2474
elane	ELANE	CHEMBL248
pik3ca	PIK3CA	CHEMBL2498,CHEMBL2499,CHEMBL4005
ptafr	PTAFR	CHEMBL250
atic	ATIC	CHEMBL2518
gla	GLA	CHEMBL2524
chek2	CHEK2	CHEMBL2527
slc2a1	SLC2A1	CHEMBL2535
hdac5	HDAC5	CHEMBL2563
syk	SYK	CHEMBL2599
mapk14	MAPK10,MAPK14,MAPK9,MAPK8,MAPK11	CHEMBL2276,CHEMBL2637,CHEMBL3961,CHEMBL4179,CHEMBL260
adora1	ADORA2A,ADORA2B,ADORA1	CHEMBL2605,CHEMBL2114,CHEMBL3688,CHEMBL251,CHEMBL318,CHEMBL4975,CHEMBL2115,CHEMBL2592,CHEMBL226,CHEMBL255,CHEMBL302,CHEMBL2237,CHEMBL2304404
gaa	GAA	CHEMBL2608
akr1b1	AKR1B1	CHEMBL2622,CHEMBL1900
dhfri	DHFRI	CHEMBL2627
pde2a	PDE2A	CHEMBL2652
hdac7	HDAC7	CHEMBL2716
pde11a	PDE11A	CHEMBL2717
grm4	GRM8,GRM4,GRM6,GRM7	CHEMBL3842,CHEMBL2736,CHEMBL3777,CHEMBL4626,CHEMBL4573,CHEMBL2718,CHEMBL3228
slc1a1	SLC1A1	CHEMBL2721
galr3	GALR3	CHEMBL2731
ccr2	CCR5,CCR2	CHEMBL3676,CHEMBL274,CHEMBL4015
ret	RET,FGFR3	CHEMBL2742,CHEMBL2041
gabbr1	GABBR1	CHEMBL2753
mpi	MPI	CHEMBL2758
cdk5r1	CDK5R1	CHEMBL2783
hsd17b2	HSD17B2	CHEMBL2789
kdr	KDR	CHEMBL279
camk2d	CDC7,CAMK2G,CAMK2D	CHEMBL2801,CHEMBL5443,CHEMBL3829
ntrk1	NTRK2,NTRK3,NTRK1	CHEMBL4898,CHEMBL5608,CHEMBL2815
cacna1c	CACNA1D,CACNA1C	CHEMBL2830,CHEMBL1940,CHEMBL2366456,CHEMBL3762,CHEMBL4132
dpp4	DPP4	CHEMBL284
soat1	SOAT1	CHEMBL285
protease	PROTEASE	CHEMBL2857
ren	REN	CHEMBL286
mgmt	MGMT	CHEMBL2864
sigmar1	SIGMAR1	CHEMBL3465,CHEMBL287,CHEMBL4153,CHEMBL3602
cckar	CCKAR	CHEMBL2871
pde4d	PDE4C,PDE4A,PDE4B,PDE4D	CHEMBL254,CHEMBL291,CHEMBL288,CHEMBL275
hrh2	HRH2	CHEMBL2882,CHEMBL1941
cyp2d6	CYP2D6,CYP2D26	CHEMBL289,CHEMBL2483
map2k4	MAP2K4	CHEMBL2897
adcy1	ADCY1	CHEMBL2899,CHEMBL3549
pde3b	PDE3B	CHEMBL290
fola	FOLA	CHEMBL2902
alox15	ALOX12,ALOX15	CHEMBL3687,CHEMBL2903,CHEMBL4358
prkacb	PRKACB	CHEMBL2918
itk	ITK	CHEMBL2959
gabra1	GABRA4,GABRA3,GABRA6,GABRA1,GABRG1,GABRA2,GABRA5	CHEMBL4956,CHEMBL3026,CHEMBL5112,CHEMBL2579,CHEMBL343,CHEMBL2472,CHEMBL341,CHEMBL1962,CHEMBL296
adcy8	ADCY8	CHEMBL2960
ada	ADA	CHEMBL1910,CHEMBL2966
p2rx3	P2RX3	CHEMBL2998
cdk2	CDK2,CDK1,CDK5	CHEMBL301,CHEMBL4036,CHEMBL308,CHEMBL5169144
pde7a	PDE7A	CHEMBL3012
cyp3a4	CYP3A5,CYP3A4	CHEMBL3019,CHEMBL340
plk1	PLK1	CHEMBL3024
ca6	CA6	CHEMBL3025
cnr1	CNR1	CHEMBL218,CHEMBL3571,CHEMBL3037
slc6a4	NET,SLC6A2,SLC6A4,SLC6A3	CHEMBL222,CHEMBL2799,CHEMBL2370,CHEMBL238,CHEMBL313,CHEMBL304,CHEMBL4642,CHEMBL228,CHEMBL338,CHEMBL6184
oprk1	OPRM1,OPRD1,OPRK1,OPRL1	CHEMBL4354,CHEMBL3614,CHEMBL4329,CHEMBL237,CHEMBL3952,CHEMBL3041,CHEMBL236,CHEMBL3222,CHEMBL269,CHEMBL2014,CHEMBL270,CHEMBL233,CHEMBL2858
grik5	GRIK5,GRIK4	CHEMBL3044,CHEMBL4041,CHEMBL2675
cdk7	CDK7	CHEMBL3055
slc9a5	SLC9A5	CHEMBL3058
pde3a	PDE3A	CHEMBL241
mylk	MYLK	CHEMBL3062,CHEMBL2428
chrm2	CHRM4,CHRM2	CHEMBL3197,CHEMBL317,CHEMBL1821,CHEMBL211,CHEMBL309
ca1	CA1	CHEMBL3097982
parp1	PARP1	CHEMBL3105,CHEMBL5691
grin2b	GRIN2B	CHEMBL311,CHEMBL1904
cdk9	CDK9	CHEMBL3116
pik3cb	PIK3CB,PIK3CD	CHEMBL3145,CHEMBL3130
prkdc	PRKDC	CHEMBL3142
TYMS	TYMS	CHEMBL3160,CHEMBL1952
ces2	CES2	CHEMBL3180
hsd17b1	HSD17B1	CHEMBL3181
hdac8	HDAC8	CHEMBL3192
ttr	TTR	CHEMBL3194
ahr	AHR	CHEMBL3201
mmp9	MMP9	CHEMBL321
htr7	HTR7	CHEMBL3223,CHEMBL3155,CHEMBL4764
erg2	ERG2	CHEMBL3224
ache	ACHE	CHEMBL3227914
htr2b	HTR2B	CHEMBL1833,CHEMBL323
rock1	ROCK1,CDC42BPG	CHEMBL3231,CHEMBL5615
pygm	PYGM,PYGL	CHEMBL2568,CHEMBL3239,CHEMBL4696
htr2a	HTR2C,HTR2A	CHEMBL2490,CHEMBL225,CHEMBL3446,CHEMBL322,CHEMBL324,CHEMBL3006,CHEMBL224
ca12	CA12	CHEMBL3242
fola	FOLA	CHEMBL3243913
hmgcr	HMGCR	CHEMBL402,CHEMBL3247
nfkb1	NFKB1	CHEMBL3251
alb	ALB	CHEMBL3253
pik3cg	PIK3CG	CHEMBL3267
pi4kb	PI4KB	CHEMBL3268
adra2a	ADRA2A,ADRA2C,ADRA2B	CHEMBL1916,CHEMBL327,CHEMBL266,CHEMBL1942,CHEMBL1867
shbg	SHBG	CHEMBL3305
casp6	CASP6	CHEMBL3308
gp6	GP6	CHEMBL3308912
adora3	ADORA3	CHEMBL1075269,CHEMBL3360,CHEMBL256
drd4	DRD4	CHEMBL3361,CHEMBL219
mme	MME	CHEMBL1944,CHEMBL3768,CHEMBL3369
htr6	HTR6	CHEMBL3371
npr	NPR	CHEMBL3392
tubb2b	TUBB3,TUBB2B	CHEMBL2597,CHEMBL3394
mpg	MPG	CHEMBL3396943
1272966	1272966	CHEMBL3399914
htr5a	HTR5A	CHEMBL3426
esr2	ESRRA,PPARG,NR1I2,ESR2,PPARD,PPARA,ESRRB	CHEMBL235,CHEMBL3401,CHEMBL3429,CHEMBL2128,CHEMBL242,CHEMBL239,CHEMBL3751,CHEMBL2995,CHEMBL3979,CHEMBL3021,CHEMBL2459
lmgt2	LMGT2	CHEMBL3431938
grin1	GRIN1	CHEMBL330
pol	POL	CHEMBL3471
gria1	GRIA4,GRIA3,GRIA1,GRIA2	CHEMBL3504,CHEMBL3503,CHEMBL3505,CHEMBL2009,CHEMBL4016,CHEMBL3190,CHEMBL3595,CHEMBL3753
aadac	AADAC	CHEMBL3509584
ca14	CA14	CHEMBL3510
cyp17a1	CYP17A1	CHEMBL3522
p2ry6	P2RY6	CHEMBL4714,CHEMBL3543
gabrr1	GABRR1	CHEMBL3561
fola	FOLA	CHEMBL3565
nos2	NOS1,NOS3,NOS2	CHEMBL1075230,CHEMBL3568,CHEMBL3464,CHEMBL4719,CHEMBL3048,CHEMBL4481,CHEMBL4802,CHEMBL4803
aldh1a1	ALDH1A1	CHEMBL3577
tcdb	TCDB	CHEMBL3580505
scn7a	SCN7A	CHEMBL3585
rapgef4	RAPGEF4	CHEMBL3593151
ca9	CA9	CHEMBL3594
cyp2c9	CYP2C19,CYP2C8,CYP2C9	CHEMBL3622,CHEMBL3397,CHEMBL3721
trxb	TRXB	CHEMBL3638339
tuba1a	TUBA1A	CHEMBL3658
pi4ka	PI4KA	CHEMBL3667
gsk3b	GSK3B,GSK3A	CHEMBL2850,CHEMBL262,CHEMBL3669
grik1	GRIK2,GRIK3,GRIK1	CHEMBL1918,CHEMBL3744,CHEMBL3683,CHEMBL3607,CHEMBL3684,CHEMBL2919
nudt1	NUDT1	CHEMBL3708265
grk2	GRK2	CHEMBL3711550
tmigd3	TMIGD3	CHEMBL3712907
loxl2	LOXL3,LOXL4,LOXL2	CHEMBL4295926,CHEMBL4105989,CHEMBL3714029
met	MET	CHEMBL3717
ca4	CA4	CHEMBL281,CHEMBL3729
chrm1	CHRM3,CHRM5,MACHR-A,CHRM1,GPM3	CHEMBL2035,CHEMBL2366467,CHEMBL276,CHEMBL245,CHEMBL5498,CHEMBL320,CHEMBL3733,CHEMBL216
htr1a	HTR1A	CHEMBL3737,CHEMBL273,CHEMBL214
hrh4	HRH4	CHEMBL5657,CHEMBL3759
slc9a1	SLC9A1,SLC9A2	CHEMBL3770,CHEMBL2781,CHEMBL3886122,CHEMBL2865,CHEMBL2577
grm5	GRM5,GRM1	CHEMBL4477,CHEMBL3227,CHEMBL3772,CHEMBL2564
plk4	PLK4	CHEMBL3788
taar1	TAAR1	CHEMBL5857,CHEMBL3833
ctsl	CTSL	CHEMBL3837
cyp51a1	CYP51A1	CHEMBL3849
eis	EIS	CHEMBL3879870
fyn	SRC,LYN,YES1,FYN,BLK,LCK	CHEMBL1841,CHEMBL258,CHEMBL2073,CHEMBL267,CHEMBL2250,CHEMBL3905
ltb4r	LTB4R	CHEMBL3911
atp4a	ATP4A	CHEMBL3919
nisch	NISCH	CHEMBL3923
nqo2	NQO2	CHEMBL3959
fbp1	FBP1	CHEMBL3975
fer	FER	CHEMBL3982
ttk	TTK	CHEMBL3983
cacna2d1	CACNA2D1	CHEMBL1919,CHEMBL4676,CHEMBL3985
adra1d	ADRA1A,ADRA1D,ADRA1B	CHEMBL3637,CHEMBL223,CHEMBL232,CHEMBL4892,CHEMBL229,CHEMBL3122,CHEMBL319,CHEMBL315,CHEMBL326
fola	FOLA	CHEMBL4012
stat3	STAT3	CHEMBL4026
adrb2	ADRB2,ADRB1,ADRB3	CHEMBL3252,CHEMBL5471,CHEMBL213,CHEMBL4031,CHEMBL2289,CHEMBL246,CHEMBL3440,CHEMBL3373,CHEMBL5943,CHEMBL3754,CHEMBL5414,CHEMBL210
chat	CHAT	CHEMBL4039
mapk1	MAPK1	CHEMBL4040
slc6a1	SLC6A1,SLC6A12	CHEMBL3715,CHEMBL1903,CHEMBL4054
cma1	CMA1	CHEMBL4068
csnk2a1	CSNK2A2,CSNK2A1	CHEMBL3629,CHEMBL4070
ctsb	CTSB	CHEMBL4072
ache	BCHE,ACHE	CHEMBL5077,CHEMBL5763,CHEMBL3403,CHEMBL3198,CHEMBL2528,CHEMBL4768,CHEMBL220,CHEMBL3199,CHEMBL1914,CHEMBL4078,CHEMBL4780
pfmrk	PFMRK	CHEMBL4090
tp53	TP53	CHEMBL4096
znf664	ZNF664	CHEMBL4105757
dgka	DGKA	CHEMBL4105787
fabi	FABI	CHEMBL4150
hsd17b10	HSD17B10	CHEMBL4159
RHODESAIN	RHODESAIN	CHEMBL4188
mgll	MGLL	CHEMBL4191
psmb1	PSMB1	CHEMBL4208
cynt	CYNT	CHEMBL4211
alk	ALK	CHEMBL4247
hif1a	HIF1A	CHEMBL4261
p2ry14	P2RY14	CHEMBL4295660,CHEMBL4518
c9	C9	CHEMBL4295693
cth	CTH	CHEMBL4295745
tst	TST	CHEMBL4295835
slc18a2	SLC18A2,SLC18A1	CHEMBL4295886,CHEMBL4828,CHEMBL4271,CHEMBL1893,CHEMBL1838
trai	TRAI	CHEMBL4296318
abcb1	ABCB1	CHEMBL4302
kcnn4	KCNN4	CHEMBL4305
stk36	STK36	CHEMBL4312
ptgs2	PTGS1,PTGS2	CHEMBL4321,CHEMBL4102,CHEMBL2977,CHEMBL4042,CHEMBL2949,CHEMBL230,CHEMBL2649,CHEMBL2860,CHEMBL221
hbb	HBB	CHEMBL4331
ptgds	PTGDS	CHEMBL4334
gak	GAK	CHEMBL4355
lef	LEF	CHEMBL4372
p2ry2	P2RY2	CHEMBL4398
pde10a	PDE10A	CHEMBL4409
tacr1	TACR1,TACR2,TACR3	CHEMBL4554,CHEMBL2327,CHEMBL4027,CHEMBL4429,CHEMBL249
cacna1b	CACNA1B	CHEMBL4478
sirt1	SIRT1	CHEMBL4506
cyp24a1	CYP24A1	CHEMBL4521
gsdmd	GSDMD	CHEMBL4523247,CHEMBL4523446
naprt	NAPRT	CHEMBL4523354
ip6k2	IP6K2	CHEMBL4523488
cyp8b1	CYP8B1	CHEMBL4523494
rep	REP	CHEMBL4523582
ns3	NS3	CHEMBL4523954
stk17a	STK17A	CHEMBL4525
alox5ap	ALOX5AP	CHEMBL4550
lox1.1	LOX1.1	CHEMBL4586
pnmt	PNMT	CHEMBL4617,CHEMBL2331
lta4h	LTA4H	CHEMBL4618
chek1	CHEK1	CHEMBL4630
crhr1	CRHR1	CHEMBL1800,CHEMBL4649
ido1	IDO1	CHEMBL4685
atp2a1	ATP2A1	CHEMBL4693
aldoa	ALDOA	CHEMBL4695
ht1	HT1	CHEMBL4697
hrh1	HRH1	CHEMBL4701,CHEMBL3943,CHEMBL231
dbh	DBH	CHEMBL4702,CHEMBL2992
stk3	STK3	CHEMBL4708
mknk2	MKNK2,MKNK1	CHEMBL4718,CHEMBL4204
ece1	ECE1	CHEMBL4791
cbk	CBK	CHEMBL4802003
tmem97	TMEM97	CHEMBL4802011,CHEMBL4105907,CHEMBL4105864
p2rx7	P2RX7	CHEMBL4805
bace1	BACE1	CHEMBL4822
slc19a1	SLC19A1	CHEMBL4833
map4k5	MAP4K5	CHEMBL4852
prnp	PRNP	CHEMBL4869,CHEMBL3698
cyp1b1	CYP1B1	CHEMBL4878
sult1a1	SULT1A1	CHEMBL4886
axl	AXL	CHEMBL4895
plk3	PLK3	CHEMBL4897
csnk1d	CSNK1A1,CSNK1E,CSNK1D	CHEMBL2793,CHEMBL4937,CHEMBL2828
chrna7	CHRNA7	CHEMBL4980,CHEMBL2492
ripk2	RIPK2	CHEMBL5014
htr4	HTR4,5-HT4R	CHEMBL4317,CHEMBL5017,CHEMBL2696,CHEMBL1875
mdm2	MDM2	CHEMBL5023
hmox1	HMOX1	CHEMBL5035
prp19	PRP19	CHEMBL5058
folr1	FOLR2,FOLR1	CHEMBL2121,CHEMBL5064
ptgdr2	PTGDR2	CHEMBL5071
hrh3	HRH3	CHEMBL4124,CHEMBL264,CHEMBL5076
cyp51	CYP51	CHEMBL5090
trpv1	TRPV1	CHEMBL5102,CHEMBL4794
grm2	GRM3,GRM2	CHEMBL2851,CHEMBL3067,CHEMBL5137,CHEMBL2888
braf	BRAF	CHEMBL5145
pyk	PYK	CHEMBL5149
npsr1	NPSR1	CHEMBL5162
alox5	ALOX5	CHEMBL215,CHEMBL312,CHEMBL5211
btk	BTK	CHEMBL5251
dfra	DFRA	CHEMBL5270
ldtb	LDTB	CHEMBL5291546
acvr1b	ACVR1B	CHEMBL5310
nce103	NCE103	CHEMBL5337
tyr	TYR	CHEMBL5346
nlk	NLK	CHEMBL5364
cnr2	CNR2	CHEMBL5373,CHEMBL2470,CHEMBL253
poli	POLI	CHEMBL5391
abcg2	ABCG2	CHEMBL5393
htr1b	HTR1D,HTR1B	CHEMBL1898,CHEMBL5450,CHEMBL3459,CHEMBL1983,CHEMBL2304407
ptk2b	PTK2B	CHEMBL5469
nfsa	NFSA	CHEMBL5502
nr1i3	NR1I3	CHEMBL5503
dyrk1a	DYRK1A	CHEMBL5508,CHEMBL2292
htt	HTT	CHEMBL5514
ebp	EBP	CHEMBL5525,CHEMBL4931
polh	POLH	CHEMBL5542
cacna1g	CACNA1H,CACNA1I,CACNA1G	CHEMBL5558,CHEMBL1859,CHEMBL4641
cit	CIT	CHEMBL5579
enpp1	ENPP3,ENPP1	CHEMBL5580,CHEMBL5925
mark3	MARK3	CHEMBL5600
apex1	APEX1	CHEMBL5619
mtca1	MTCA1	CHEMBL5631
p2ry1	P2RY1	CHEMBL4315,CHEMBL2497,CHEMBL5720
fabp1	FABP1	CHEMBL5738
tspo	TSPO	CHEMBL4552,CHEMBL5742,CHEMBL2149
crebbp	CREBBP	CHEMBL5747
blavim-2	BLAVIM-2	CHEMBL5798
gale	GALE	CHEMBL5843
glra1	GLRA1	CHEMBL5845
gper1	GPER1	CHEMBL5872
akr1c3	AKR1C1,AKR1C3,AKR1C2	CHEMBL5847,CHEMBL5905,CHEMBL4681
ca15	CA15	CHEMBL5973
trpa1	TRPA1	CHEMBL1075310,CHEMBL6007
ehmt1	EHMT2,EHMT1	CHEMBL6032,CHEMBL6031
fola	FOLA	CHEMBL6065,CHEMBL5457
mtca2	MTCA2	CHEMBL6068
mme	MME	CHEMBL6107
tgr	TGR	CHEMBL6110
phospho1	PHOSPHO1	CHEMBL6113
ctsa	CTSA	CHEMBL6115
snca	SNCA	CHEMBL6152
tnks	TNKS2,TNKS	CHEMBL6164,CHEMBL6154
map4k4	MAP4K4	CHEMBL6166
mt-co2	MT-CO2	CHEMBL6174
nce103	NCE103	CHEMBL5931,CHEMBL6185
ptr1	PTR1	CHEMBL6194

## Sheet: S5
Supplementary Table S5. Compound with known activities against the selected clusters
Note: bold denotes compounds used in this study
max_phase	molecule_chembl_id	pref_name	canonical_smiles	standard_inchi_key	cluster	Tanimoto_lopac
4	CHEMBL6437	MIANSERIN*	CN1CCN2c3ccccc3Cc3ccccc3C2C1	UEQUQVLFIPOEMF-UHFFFAOYSA-N	165	1
4	CHEMBL1584	PIPERACETAZINE	CC(=O)c1ccc2c(c1)N(CCCN1CCC(CCO)CC1)c1ccccc1S2	BTFMCMVEUCGQDX-UHFFFAOYSA-N	53	0.659
4	CHEMBL3187365	ASENAPINE	CN1CC2c3ccccc3Oc3ccc(Cl)cc3C2C1	VSWBSWWIRNCQIJ-UHFFFAOYSA-N	49	0.657
4	CHEMBL715	OLANZAPINE	Cc1cc2c(s1)Nc1ccccc1N=C2N1CCN(C)CC1	KVWDHTXUZHCGIO-UHFFFAOYSA-N	55	0.6
4	CHEMBL716	QUETIAPINE	OCCOCCN1CCN(C2=Nc3ccccc3Sc3ccccc32)CC1	URKOMYMAXPYINW-UHFFFAOYSA-N	150	0.587
4	CHEMBL14376	ILOPERIDONE	COc1cc(C(C)=O)ccc1OCCCN1CCC(c2noc3cc(F)ccc23)CC1	XMXHEBAFVSFQEX-UHFFFAOYSA-N	155	0.561
4	CHEMBL285802	ZOTEPINE	CN(C)CCOC1=Cc2ccccc2Sc2ccc(Cl)cc21	HDOZVRUNCMBHFH-UHFFFAOYSA-N	149	0.561
4	CHEMBL305660	EBASTINE	CC(C)(C)c1ccc(C(=O)CCCN2CCC(OC(c3ccccc3)c3ccccc3)CC2)cc1	MJJALKDDGIKVBE-UHFFFAOYSA-N	141	0.488
4	CHEMBL12713	SERTINDOLE	O=C1NCCN1CCN1CCC(c2cn(-c3ccc(F)cc3)c3ccc(Cl)cc23)CC1	GZKLJWGUPQBVJQ-UHFFFAOYSA-N	33	0.481
4	CHEMBL301265	PRAMIPEXOLE	CCCN[C@H]1CCc2nc(N)sc2C1	FASDKYOPVNHBLU-ZETCQYMHSA-N	143	0.472
4	CHEMBL2028019	CARIPRAZINE	CN(C)C(=O)N[C@H]1CC[C@H](CCN2CCN(c3cccc(Cl)c3Cl)CC2)CC1	KPWSJANDNDDRMB-QAQDUYKDSA-N	104	0.44
4	CHEMBL708	ZIPRASIDONE	O=C1Cc2cc(CCN3CCN(c4nsc5ccccc45)CC3)c(Cl)cc2N1	MVWVFYHBGMAFLY-UHFFFAOYSA-N	151	0.434
4	CHEMBL1112	ARIPIPRAZOLE	O=C1CCc2ccc(OCCCCN3CCN(c4cccc(Cl)c4Cl)CC3)cc2N1	CEUORZQYGODEFX-UHFFFAOYSA-N	134	0.423
2	CHEMBL263881	LYSERGIDE	CCN(CC)C(=O)[C@@H]1C=C2c3cccc4[nH]cc(c34)C[C@H]2N(C)C1	VAYOSLLFUXYJDT-RDTXWAMCSA-N	36	0.685
2	CHEMBL398615	METOPIMAZINE	CS(=O)(=O)c1ccc2c(c1)N(CCCN1CCC(C(N)=O)CC1)c1ccccc1S2	BQDBKDMTIJBJLA-UHFFFAOYSA-N	113	0.595
2	CHEMBL1909065	MADURAMICIN	CO[C@@H]1[C@@H](OC)[C@H](C)[C@@](O)(CC(=O)O)O[C@H]1[C@H](C)[C@H]1O[C@@]2(CC[C@@](C)([C@H]3CC[C@@](C)([C@@H]4O[C@@H]([C@H]5O[C@](C)(O)[C@H](C)C[C@@H]5C)C[C@@H]4O[C@@H]4C[C@H](OC)[C@@H](OC)[C@H](C)O4)O3)O2)C[C@H](O)[C@H]1C	RWVUEZAROXKXRT-VQLSFVLHSA-N	106	0.302
	CHEMBL2112882		CC(C)C[C@H]1C(=O)N[C@@H](Cc2ccccc2)[C@]2(O)O[C@@](C)(NC(=O)[C@@H]3C=C4c5cccc6[nH]cc(c56)C[C@H]4N(C)C3)C(=O)N12	FRMZDOIYBVOLRB-CTTKVJGISA-N	102	0.697
	CHEMBL72292		CN1CCN(C2=Nc3ccccc3Nc3ccc(OS(=O)(=O)C(F)(F)F)cc32)CC1	XKXPMSXRABANAG-UHFFFAOYSA-N	140	0.674
	CHEMBL137781		C[C@@H]1C[C@H](C)N1C(=O)[C@@H]1C=C2c3cccc4[nH]cc(c34)CC2N(C)C1	DUKNIHFTDAXJON-MUIJYRPGSA-N	36	0.673
	CHEMBL343755		C[C@H]1C[C@H](C)N1C(=O)[C@@H]1C=C2c3cccc4[nH]cc(c34)CC2N(C)C1	DUKNIHFTDAXJON-ORPLUIKVSA-N	36	0.673
	CHEMBL504548		CN1C[C@@H]2c3ccccc3Oc3ccc(Cl)cc3[C@H]2C1	VSWBSWWIRNCQIJ-HUUCEWRRSA-N	49	0.657
	CHEMBL4644352		O=c1n(CCCCN2CCN(c3cccc4sccc34)CC2)nc2c(F)cccn12	FJLHVGCNLNMUSS-UHFFFAOYSA-N	30	0.655
	CHEMBL4638599		O=c1n(CCCCN2CCN(c3cccc4sccc34)CC2)nc2ccccn12	SPMHWCSUNSWHDK-UHFFFAOYSA-N	30	0.642
	CHEMBL306478		O=C(c1ccc(F)cc1)C1CCN(CCc2cccc(I)c2)CC1	QJFCDRQWMDZIGI-UHFFFAOYSA-N	139	0.625
	CHEMBL1259173		CC(=O)NCc1ccc2c(c1)[C@H](N1CCN(C)CC1)Cc1ccccc1S2	YBCFDDCJLZVHPZ-HXUWFJFHSA-N	28	0.625
	CHEMBL1259174		CC(=O)NCc1ccc2c(c1)[C@@H](N1CCN(C)CC1)Cc1ccccc1S2	YBCFDDCJLZVHPZ-FQEVSTJZSA-N	28	0.625
	CHEMBL4439795		O=C1c2ccccc2S(=O)(=O)N1CCCCCCN1CCN(c2ccc(Cl)cc2)CC1	PDKDFHUUMWFASM-UHFFFAOYSA-N	78	0.619
	CHEMBL4463030		O=C1c2ccccc2S(=O)(=O)N1CCCCCCN1CCN(c2cccc(C(F)(F)F)c2)CC1	ATEBFGWCGSVURN-UHFFFAOYSA-N	74	0.605
	CHEMBL1259189		CC(C)C(=O)NCc1ccc2c(c1)[C@H](N1CCN(C)CC1)Cc1ccccc1S2	SHVCHMGRIYXVAY-OAQYLSRUSA-N	28	0.595
	CHEMBL1259190		CC(C)C(=O)NCc1ccc2c(c1)[C@@H](N1CCN(C)CC1)Cc1ccccc1S2	SHVCHMGRIYXVAY-NRFANRHFSA-N	28	0.595
	CHEMBL131495		O=C1c2ccccc2C(=O)N1CCCCN1CC=C(c2c[nH]c3ccc(F)cc23)CC1	NECJNLXOJRDELU-UHFFFAOYSA-N	127	0.593
	CHEMBL4071451		O=S(=O)(NCCN1CC=C(c2c[nH]c3ccc(F)cc23)CC1)c1ccc2ccccc2c1	MJKPZFAVGMHXNU-UHFFFAOYSA-N	0	0.581
	CHEMBL4084492		O=S(=O)(NCCN1CC=C(c2c[nH]c3ccc(Cl)cc23)CC1)c1ccc2ccccc2c1	BXCDGOZRLHWEFT-UHFFFAOYSA-N	0	0.581
	CHEMBL4104216		O=S(=O)(NCCN1CC=C(c2c[nH]c3ccc(Cl)cc23)CC1)c1cccc2ccccc12	UEDMFDWWGVDRAR-UHFFFAOYSA-N	0	0.581
	CHEMBL4636031		O=S(=O)(NCCCCCCN1CCN(c2nsc3ccccc23)CC1)c1cccc2ccccc12	SDZBCEFNKKQHFZ-UHFFFAOYSA-N	1	0.577
	CHEMBL4066532		O=S(=O)(NCCN1CC=C(c2c[nH]c3ccc(Cl)cc23)CC1)c1cccc(Cl)c1	QSXMGLLVLGBRNL-UHFFFAOYSA-N	0	0.574
	CHEMBL4095555		O=S(=O)(NCCN1CC=C(c2c[nH]c3ccc(Cl)cc23)CC1)c1cccc(F)c1	GCJWCPYQXHZURA-UHFFFAOYSA-N	0	0.574
	CHEMBL194659		CN(C)C[C@H]1CC2c3ccccc3Oc3ccc(F)cc3[C@H]2O1	LGHLMADLDHUIJY-MQSINFNDSA-N	9	0.571
	CHEMBL364270		CN(C)C[C@@H]1CC2c3ccccc3Oc3ccc(Cl)cc3[C@H]2O1	RHPCETHLGGFAQB-SHZHJNINSA-N	9	0.571
	CHEMBL193435		CN(C)C[C@H]1CC2c3ccccc3Oc3ccc(Br)cc3[C@H]2O1	FXHLGRYCQSRFHY-MQSINFNDSA-N	9	0.571
	CHEMBL363581		CN(C)C[C@@H]1CC2c3ccccc3Sc3ccc(F)cc3[C@H]2O1	BSOLCASXROXPRZ-SHZHJNINSA-N	9	0.571
	CHEMBL193639		CN(C)C[C@H]1CC2c3ccccc3Sc3ccc(F)cc3[C@H]2O1	BSOLCASXROXPRZ-MQSINFNDSA-N	9	0.571
	CHEMBL435301		CN(C)C[C@H]1CC2c3ccccc3Oc3ccc(Cl)cc3[C@H]2O1	RHPCETHLGGFAQB-MQSINFNDSA-N	9	0.571
	CHEMBL366164		CN(C)C[C@H]1C[C@@H]2c3ccccc3Sc3ccc(F)cc3[C@H]2O1	BSOLCASXROXPRZ-MUKKUYKPSA-N	9	0.571
	CHEMBL1940412		Fc1ccc(OCCCN2CCN(c3ccccc3)CC2)cc1	GUOQPFNLBAXWIZ-UHFFFAOYSA-N	52	0.568
	CHEMBL3818994		O=C(CCCN1CCc2ccccc2C1)c1ccc(F)cc1	NMALCZJKSYZTRE-UHFFFAOYSA-N	83	0.568
	CHEMBL4077937		O=S(=O)(NCCCN1CC=C(c2c[nH]c3ccc(Cl)cc23)CC1)c1ccc(F)cc1	BSCIANYCCSTXPP-UHFFFAOYSA-N	0	0.567
	CHEMBL4085802		O=S(=O)(NCCN1CC=C(c2c[nH]c3ccc(Cl)cc23)CC1)c1ccc(Cl)cc1	IGATXMWTNQVGPI-UHFFFAOYSA-N	0	0.567
	CHEMBL4088249		O=S(=O)(NCCN1CC=C(c2c[nH]c3ccc(Cl)cc23)CC1)c1ccc(F)cc1	KZEYXTUKYCDDAJ-UHFFFAOYSA-N	0	0.567
	CHEMBL4283548		O=C1CCc2cc(CCCCN3CCC(c4noc5cc(F)ccc45)CC3)cc3c2N1CC3	UIXQJBAAWGMZKH-UHFFFAOYSA-N	17	0.567
	CHEMBL317535		CCOC(=O)c1[nH]c2ccccc2c1CCN(C)C	DHMRDBMKJIHQOM-UHFFFAOYSA-N	132	0.561
	CHEMBL4060649		Cc1cccc(S(=O)(=O)NCCCN2CC=C(c3c[nH]c4ccc(F)cc34)CC2)c1	DCQKCNGVYBRKSC-UHFFFAOYSA-N	0	0.556
	CHEMBL4065568		Cc1cccc(S(=O)(=O)NCCN2CC=C(c3c[nH]c4ccc(Cl)cc34)CC2)c1	JZITTWLVHKXCFK-UHFFFAOYSA-N	0	0.556
	CHEMBL4077040		Cc1cccc(S(=O)(=O)NCCCN2CC=C(c3c[nH]c4ccc(Cl)cc34)CC2)c1	NRCXEKMXTNZWIS-UHFFFAOYSA-N	0	0.556
	CHEMBL4078873		Cc1cccc(S(=O)(=O)NCCN2CC=C(c3c[nH]c4ccc(F)cc34)CC2)c1	PPJOGRKQEBFCCR-UHFFFAOYSA-N	0	0.556
	CHEMBL459350		CN(CCC=C1c2ccccc2CCc2ccccc21)Cc1ccc(OCCCN2CCCCC2)cc1	TZZKWSLLNPOOCC-UHFFFAOYSA-N	110	0.553
	CHEMBL496739		Cc1cccc(N2CCN(CCCCNC(=O)c3cc4ccccc4o3)CC2)c1	DIJKUIXRAWOVGJ-UHFFFAOYSA-N	111	0.547
	CHEMBL368324		CN1CCN([C@@H]2Cn3cccc3Sc3ccc(Cl)cc32)CC1	YQXNPUPTPJOJOV-OAHLLOKOSA-N	26	0.545
	CHEMBL2111783		CN1CCN([C@H]2Cn3cccc3Sc3ccc(F)cc32)CC1	FNXVFVIKVBLUPH-HNNXBMFYSA-N	26	0.545
	CHEMBL4644391		N#Cc1ccc2nn(CCCCN3CCN(c4cccc5sccc45)CC3)c(=O)n2c1	LDAHGSIPSNYPMF-UHFFFAOYSA-N	30	0.542
	CHEMBL368061		O=C(NCCN1CCN(C2CCCc3ccccc32)CC1)c1ccc(F)cc1	POZFPYZCVYTCQZ-UHFFFAOYSA-N	125	0.542
	CHEMBL4289498		O=C(CCCN1CCC(c2noc3cc(F)ccc23)CC1)c1cc2c3c(c1)CCN3C(=O)CC2	LFATXWJLBURBCJ-UHFFFAOYSA-N	17	0.541
	CHEMBL3819567		O=C1NCN(c2ccccc2)C12CCN(CCCCc1nc3ccccc3s1)CC2	AVKICTLBRHZUTM-UHFFFAOYSA-N	84	0.54
	CHEMBL100454		CN1CCN(C2=Nc3ccccc3Nc3sc(CO)cc32)CC1	FPDIERBPQFAFSI-UHFFFAOYSA-N	55	0.537
	CHEMBL4293999		O=C(CCCCN1CCC(c2noc3cc(F)ccc23)CC1)c1cc2c3c(c1)CCN3C(=O)CC2	ACOZPXLCYUQMHS-UHFFFAOYSA-N	17	0.532
	CHEMBL4080399		O=S(=O)(NCCCN1CC=C(c2c[nH]c3ccc(Cl)cc23)CC1)c1cccc(O)c1	LPJJPPHJSYTROB-UHFFFAOYSA-N	0	0.53
	CHEMBL4104622		O=S(=O)(NCCN1CC=C(c2c[nH]c3ccc(Cl)cc23)CC1)c1cccc(O)c1	IAILMXLUNTXPAW-UHFFFAOYSA-N	0	0.53
	CHEMBL3289954		O=S(=O)(NCCCCN1CCN(c2nsc3ccccc23)CC1)c1ccc2ccccc2c1	RCWSDRYOQJIECB-UHFFFAOYSA-N	1	0.528
	CHEMBL3289978		O=S(=O)(NCCCCN1CCN(c2noc3ccccc23)CC1)c1ccc2ccccc2c1	YKTBDLSRILDSHB-UHFFFAOYSA-N	1	0.528
	CHEMBL432713		O=C(/C=C/c1ccc(Cl)c(Cl)c1)NCCCCCN1CCC(c2c[nH]c3ccc(O)cc23)CC1	QBRLVMQBZIFWTB-WEVVVXLNSA-N	146	0.527
	CHEMBL3289949		O=S(=O)(NCCCCN1CCN(c2nsc3ccccc23)CC1)c1ccc(OC(F)(F)F)cc1	PXFNUVRXAKDHRD-UHFFFAOYSA-N	48	0.526
	CHEMBL3120697		O=c1oc2c(Cl)c(OCCCCN3CCC(c4noc5cc(F)ccc45)CC3)ccc2c2c1CCC2	ZPSMXADKWDNPGI-UHFFFAOYSA-N	32	0.522
	CHEMBL3289968		Cc1cccc(S(=O)(=O)NCCCCN2CCN(c3noc4ccccc34)CC2)c1	UGKBAMPEXOAPEC-UHFFFAOYSA-N	1	0.519
	CHEMBL4645525		O=S(=O)(NCCCCCCN1CCN(c2nsc3ccccc23)CC1)c1ccc2ccccc2c1	URZRGOOTISGVOW-UHFFFAOYSA-N	1	0.519
	CHEMBL2387230		Cc1cc(=O)oc2c(C)c(OCCCCN3CCC(c4noc5cc(F)ccc45)CC3)ccc12	QNUVGIFFQGUVAD-UHFFFAOYSA-N	51	0.515
	CHEMBL2387260		Cc1cc(=O)oc2cc(OCCCCN3CCC(c4noc5cc(F)ccc45)CC3)ccc12	NAIAJYNMEREGMG-UHFFFAOYSA-N	32	0.515
	CHEMBL4246630		O=S(=O)(c1cncc2ccccc12)N1CCC[C@@H]1CCN1CC=C(c2c[nH]c3ccc(Cl)cc23)CC1	CCNQTDBNOSLXEO-HSZRJFAPSA-N	44	0.515
	CHEMBL4250244		O=S(=O)(c1cncc2ccccc12)N1CCC[C@H]1CCN1CC=C(c2c[nH]c3ccc(Cl)cc23)CC1	CCNQTDBNOSLXEO-QHCPKHFHSA-N	44	0.515
	CHEMBL4245622		O=S(=O)(c1cccc2ncccc12)N1CCC[C@@H]1CCN1CC=C(c2c[nH]c3ccc(Cl)cc23)CC1	STSNDGBQWCJPOF-JOCHJYFZSA-N	45	0.514
	CHEMBL4249426		O=S(=O)(c1cccc2ncccc12)N1CCC[C@H]1CCN1CC=C(c2c[nH]c3ccc(Cl)cc23)CC1	STSNDGBQWCJPOF-QFIPXVFZSA-N	45	0.514
	CHEMBL338611		Cn1c(=O)c2c(ncn2CCCN2CCC(C(c3ccccc3)c3ccccc3)CC2)n(C)c1=O.O=C(O)/C=C/C(=O)O	WKFCYPFWSNYPKN-WLHGVMLRSA-N	128	0.51
	CHEMBL3289991		Cc1cccc(S(=O)(=O)NCCCN2CCC(c3noc4cc(F)ccc34)CC2)c1	YFKQSGLMKFTUJN-UHFFFAOYSA-N	2	0.508
	CHEMBL4294799		O=C1CCc2cc(C(O)CCCN3CCC(c4noc5cc(F)ccc45)CC3)cc3c2N1CC3	XAWSBCLNNJQTCA-UHFFFAOYSA-N	17	0.508
	CHEMBL3120688		O=c1oc2cc(OCCCCN3CCC(c4noc5cc(F)ccc45)CC3)ccc2c2c1CCC2	ONMWMTXOTQHHNU-UHFFFAOYSA-N	32	0.5
	CHEMBL3289993		O=S(=O)(NCCCN1CCC(c2noc3cc(F)ccc23)CC1)c1ccc(Cl)c(Cl)c1	WASWXYVTAUBCDE-UHFFFAOYSA-N	2	0.5
	CHEMBL3289995		O=S(=O)(NCCCN1CCC(c2noc3cc(F)ccc23)CC1)c1ccc(F)c(Cl)c1	FQRIRCXYLMTNDU-UHFFFAOYSA-N	2	0.5
	CHEMBL3290007		O=S(=O)(NCCCN1CCC(c2noc3cc(F)ccc23)CC1)c1ccc2cc(Cl)ccc2c1	MAKSMZIXXYIHFQ-UHFFFAOYSA-N	2	0.5
	CHEMBL3754496		C=CCN(CC=C)CCc1c[nH]c2ccc(F)cc12	ALTKABGEMCJWJH-UHFFFAOYSA-N	88	0.5
	CHEMBL4290311		O=C1CCc2cc(C(O)CCCCN3CCC(c4noc5cc(F)ccc45)CC3)cc3c2N1CC3	HRYKMSOBBFZAAT-UHFFFAOYSA-N	17	0.5
	CHEMBL4440695		O=C1c2ccccc2S(=O)(=O)N1CCCCCCN1CCN(c2nsc3ccccc23)CC1	RQRAPENOPIVCKK-UHFFFAOYSA-N	77	0.5
	CHEMBL4551220		CCN1CCN(c2ccc3c(c2)N(S(=O)(=O)c2ccccc2)CC3)CC1	BADALEVDXACSLP-UHFFFAOYSA-N	22	0.5
	CHEMBL3290015		Cc1c(S(=O)(=O)NCCCN2CCC(c3noc4cc(F)ccc34)CC2)sc2ccc(F)cc12	RAYWFVBTQQRRAT-UHFFFAOYSA-N	12	0.492
	CHEMBL3289994		O=S(=O)(NCCCCN1CCC(c2noc3cc(F)ccc23)CC1)c1ccc(Cl)c(Cl)c1	BOERTKKBWLOLLH-UHFFFAOYSA-N	2	0.492
	CHEMBL3289996		O=S(=O)(NCCCCN1CCC(c2noc3cc(F)ccc23)CC1)c1ccc(F)c(Cl)c1	DCVQHBNYAZYIKB-UHFFFAOYSA-N	2	0.492
	CHEMBL3290002		O=S(=O)(NCCCN1CCC(c2noc3cc(F)ccc23)CC1)c1cccc2ccccc12	MUGRBHXUBJDHNE-UHFFFAOYSA-N	2	0.492
	CHEMBL3290005		O=S(=O)(NCCCN1CCC(c2noc3cc(F)ccc23)CC1)c1ccc2ccccc2c1	MCYLXTMEEBXVDF-UHFFFAOYSA-N	2	0.492
	CHEMBL3290008		O=S(=O)(NCCCCN1CCC(c2noc3cc(F)ccc23)CC1)c1ccc2cc(Cl)ccc2c1	LMPJCXOOACXKHV-UHFFFAOYSA-N	2	0.492
	CHEMBL3740256		O=S(=O)(c1ccc(C(F)(F)F)cc1)N1CCC(CN2CCC(c3noc4cc(F)ccc34)CC2)CC1	LIHYUCWMNKTEOX-UHFFFAOYSA-N	89	0.492
	CHEMBL3423378		Cn1c(=O)c2c(nc3n(CCCCN4CCN(c5ccc(Cl)cc5)CC4)c(=O)ccn23)n(C)c1=O	HISOESWRZZNGEY-UHFFFAOYSA-N	91	0.492
	CHEMBL309106		CC(C)Oc1ccccc1N1CCN(C[C@@H](O)CNC(=O)c2ccc3c(c2)C(=O)N(c2ccc(N(C)C)cc2)C3=O)CC1	LQTJOPPTSIYEES-SANMLTNESA-N	142	0.491
	CHEMBL3289946		O=S(=O)(NCCCCN1CCN(c2nsc3ccccc23)CC1)c1ccc(Cl)c(Cl)c1	FBKYNXBETLTSPE-UHFFFAOYSA-N	1	0.491
	CHEMBL3286432		O=S(=O)(NCCCCN1CCN(c2nsc3ccccc23)CC1)c1ccc(F)c(Cl)c1	OQWYJSDRCMFVSW-UHFFFAOYSA-N	1	0.491
	CHEMBL3289970		O=S(=O)(NCCCCN1CCN(c2noc3ccccc23)CC1)c1ccc(Cl)c(Cl)c1	ZWISNUUPDBRYSY-UHFFFAOYSA-N	1	0.491
	CHEMBL3289972		O=S(=O)(NCCCCN1CCN(c2noc3ccccc23)CC1)c1ccc(F)c(Cl)c1	RHNJWNWKMNDAAR-UHFFFAOYSA-N	1	0.491
	CHEMBL3360997		Cl.Cn1c(=O)c2c(ncn2CCCCN2CCN(c3cccc(Cl)c3Cl)CC2)n(C)c1=O	UUZXMGXKPBNTBD-UHFFFAOYSA-N	94	0.491
	CHEMBL4239091		O=S(=O)(c1cccc2cnccc12)N1CCC[C@@H]1CCN1CCN(c2nsc3ccccc23)CC1	TVTKXMSEQXXPJA-OAQYLSRUSA-N	23	0.49
	CHEMBL4243579		O=S(=O)(c1cccc2cnccc12)N1CCC[C@H]1CCN1CCN(c2noc3ccccc23)CC1	NEADMXBONWLZEY-NRFANRHFSA-N	23	0.49
	CHEMBL231249		COc1cc2c(cc1NS(=O)(=O)c1ccc(-c3ccc(Cl)cc3)cc1)CCN(C)CC2	ZVIRWXRCUVYDPI-UHFFFAOYSA-N	54	0.488
	CHEMBL231430		CN1CCc2ccc(NS(=O)(=O)c3ccc(-c4ccc(Cl)cc4)cc3)cc2CC1	FLVVAVLMHCUYGY-UHFFFAOYSA-N	8	0.486
	CHEMBL1940414		c1ccc(OCCCN2CCN(c3ccccc3)CC2)cc1	XHIUHIDIRNZTAW-UHFFFAOYSA-N	52	0.486
	CHEMBL4536834		CCCN1CCC(c2ccc3c(c2)N(S(=O)(=O)c2ccccc2)CC3)CC1	HXAVSZOPACOYAR-UHFFFAOYSA-N	43	0.486
	CHEMBL3290016		Cc1c(S(=O)(=O)NCCCCN2CCC(c3noc4cc(F)ccc34)CC2)sc2ccc(F)cc12	GCGNPPCFOWHEEJ-UHFFFAOYSA-N	12	0.485
	CHEMBL3290017		Cc1c(S(=O)(=O)NCCCCN2CCC(c3noc4cc(F)ccc34)CC2)sc2ccc(Cl)cc12	QVJKMHVHKSTLSO-UHFFFAOYSA-N	12	0.485
	CHEMBL3883955		O=c1ccc(OCCCN2CCC(c3noc4cc(F)ccc34)CC2)nn1-c1c(F)cccc1F	JCSJNNBJTFWLCL-UHFFFAOYSA-N	24	0.485
	CHEMBL3884161		O=c1ccc(OCCCN2CCC(c3noc4cc(F)ccc34)CC2)nn1-c1cc(Cl)ccc1Cl	JRNSVVDDKAJZGF-UHFFFAOYSA-N	24	0.485
	CHEMBL3884325		O=c1ccc(OCCCN2CCC(c3noc4cc(F)ccc34)CC2)nn1-c1cc(F)ccc1F	YGAQJVYCLILFBJ-UHFFFAOYSA-N	24	0.485
	CHEMBL3290003		O=S(=O)(NCCCCN1CCC(c2noc3cc(F)ccc23)CC1)c1cccc2ccccc12	NLQDMIUSBFMXRV-UHFFFAOYSA-N	2	0.484
	CHEMBL3290006		O=S(=O)(NCCCCN1CCC(c2noc3cc(F)ccc23)CC1)c1ccc2ccccc2c1	LSCFXOJSPYZWQQ-UHFFFAOYSA-N	2	0.484
	CHEMBL3289999		O=S(=O)(NCCCN1CCC(c2noc3cc(F)ccc23)CC1)c1cccs1	FKKQLJVJIIRDRI-UHFFFAOYSA-N	13	0.484
	CHEMBL3289948		O=S(=O)(NCCCN1CCN(c2nsc3ccccc23)CC1)c1ccc(OC(F)(F)F)cc1	CBJLKVBQMMAZQJ-UHFFFAOYSA-N	48	0.483
	CHEMBL2377590		O=C1CC(c2c[nH]c3ccccc23)C(=O)N1CCCCN1CCC(c2c[nH]c3ccc(F)cc23)CC1	MGSKAXDKJKXHKT-UHFFFAOYSA-N	21	0.481
	CHEMBL3289953		O=S(=O)(NCCCN1CCN(c2nsc3ccccc23)CC1)c1ccc2ccccc2c1	XILFFKQSRRILNP-UHFFFAOYSA-N	1	0.481
	CHEMBL4865907		CN1CCN(Cc2ccc(OCCCN3CCC(c4noc5cc(F)ccc45)CC3)cc2)CC1	MVVKKFHFADVKMW-UHFFFAOYSA-N	68	0.477
	CHEMBL4549734		CCN1CCN(c2cccc3c2CN(S(=O)(=O)c2ccccc2)C3)CC1	KOFBMNJKMVTHSV-UHFFFAOYSA-N	42	0.476
	CHEMBL4566992		CCN1CCN(c2cccc3c2CCN3S(=O)(=O)c2ccccc2)CC1	XEMCNPZNSNBIMI-UHFFFAOYSA-N	22	0.476
	CHEMBL1259187		CC(=O)NCc1ccc2c(c1)c(C1CCN(CCN3CCNC3=O)CC1)cn2-c1ccc(F)cc1	KEEXCUUQRQNRNF-UHFFFAOYSA-N	33	0.475
	CHEMBL3289956		O=S(=O)(NCCCCN1CCN(c2nsc3ccccc23)CC1)c1ccc2cc(Cl)ccc2c1	YASIAEWQHNEVDZ-UHFFFAOYSA-N	1	0.475
	CHEMBL3289980		O=S(=O)(NCCCCN1CCN(c2noc3ccccc23)CC1)c1ccc2cc(Cl)ccc2c1	OYNMVCMJTOXTRN-UHFFFAOYSA-N	1	0.475
	CHEMBL231431		CN1CCc2ccc(NS(=O)(=O)c3ccc(-c4ccc(F)c(Cl)c4)cc3)cc2CC1	JYXPVNIIIHSWLZ-UHFFFAOYSA-N	8	0.474
	CHEMBL231546		CN1CCc2cc(Br)c(NS(=O)(=O)c3ccc(-c4ccc(Cl)cc4)cc3)cc2CC1	QKCWJUZPSFBAKW-UHFFFAOYSA-N	8	0.474
	CHEMBL231648		CN1CCc2cc(Cl)c(NS(=O)(=O)c3ccc(-c4ccc(Cl)cc4)cc3)cc2CC1	CUDIFALFXGTJEV-UHFFFAOYSA-N	8	0.474
	CHEMBL3289709		Cc1cccc(S(=O)(=O)NCCCN2CCN(c3nsc4ccccc34)CC2)c1	PPDKTZHRAFOGEZ-UHFFFAOYSA-N	1	0.473
	CHEMBL4764679		CN1CCc2ccc(OCCCN3CCC(c4noc5cc(F)ccc45)CC3)cc2C1=O	RDGPIFCCGRDXMY-UHFFFAOYSA-N	71	0.471
	CHEMBL3290009		O=S(=O)(NCCCN1CCC(c2noc3cc(F)ccc23)CC1)c1csc2ccccc12	NJJMNKOVGYIOBG-UHFFFAOYSA-N	31	0.47
	CHEMBL333455		CCN1CCN(C2Cn3cccc3Sc3ccc(F)cc32)CC1	HXNZZHNYAXGYCA-UHFFFAOYSA-N	26	0.468
	CHEMBL2111782		CN1CCN([C@@H]2Cn3cccc3Sc3ccccc32)CC1	PUSGNVOFKAPWQM-OAHLLOKOSA-N	103	0.465
	CHEMBL4537294		CCCN1CCN(c2cccc3c2CN(S(=O)(=O)c2ccccc2)C3)CC1	FRRINSVGAXZLRR-UHFFFAOYSA-N	42	0.465
	CHEMBL4579883		CCCN1CCN(c2cccc3c2CCN3S(=O)(=O)c2ccccc2)CC1	VEMOQUROGJYIHS-UHFFFAOYSA-N	22	0.465
	CHEMBL4483554		COc1ccc2[nH]cc(C3CC(=O)N(CCCCN4CCC(c5c[nH]c6ccccc56)CC4)C3=O)c2c1	ZUDVHWCNTPJCDE-UHFFFAOYSA-N	21	0.464
	CHEMBL3885471		O=c1ccc(OCCCN2CCC(c3noc4cc(F)ccc34)CC2)nn1-c1cccc(Cl)c1Cl	MJNIHQSWWWZHAP-UHFFFAOYSA-N	24	0.464
	CHEMBL4083252		COc1ccccc1N1CCN(CCCSc2nnc(-c3ccccc3)n2C)CC1	RRTCFJGKAMKAIY-UHFFFAOYSA-N	46	0.463
	CHEMBL4238479		O=S(=O)(c1cccc2cnccc12)N1CCC[C@@H]1CCN1CCN(c2cccc3sccc23)CC1	KZDFEDZILCEXQB-JOCHJYFZSA-N	18	0.463
	CHEMBL4244691		O=S(=O)(c1cccc2cnccc12)N1CCC[C@H]1CCN1CCN(c2cccc3sccc23)CC1	KZDFEDZILCEXQB-QFIPXVFZSA-N	18	0.463
	CHEMBL4780335		C[C@H]1CN(CC[C@H]2CC[C@H](NC(=O)c3ccco3)CC2)CCc2ccc(Cl)cc21	KHPOIBBWMVNTMI-WFXMLNOXSA-N	70	0.463
	CHEMBL3289997		O=S(=O)(NCCCN1CCC(c2noc3cc(F)ccc23)CC1)c1ccc(OC(F)(F)F)cc1	XRUQWQMSCMPGRN-UHFFFAOYSA-N	14	0.463
	CHEMBL3290010		O=S(=O)(NCCCCN1CCC(c2noc3cc(F)ccc23)CC1)c1csc2ccccc12	CUNIDKSASOTBGS-UHFFFAOYSA-N	12	0.463
	CHEMBL395525		Cc1cc2c(cc1NS(=O)(=O)c1ccc(-c3ccc(Cl)cc3)cc1)CCN(C)CC2	YRLIAFPIEWQNDG-UHFFFAOYSA-N	8	0.462
	CHEMBL3290013		O=S(=O)(NCCCN1CCC(c2noc3cc(F)ccc23)CC1)c1cc2ccc(Cl)cc2s1	XTENPQMXIHRLGV-UHFFFAOYSA-N	13	0.462
	CHEMBL4586276		CN1CCN(c2ccc3c(c2)N(S(=O)(=O)c2ccccc2)CC3)CC1	LLNWCPKEPUSMNT-UHFFFAOYSA-N	22	0.462
	CHEMBL1259172		NCc1ccc2c(c1)c(C1CCN(CCN3CCNC3=O)CC1)cn2-c1ccc(F)cc1	PBYSLXLVOFLVAY-UHFFFAOYSA-N	33	0.458
	CHEMBL2387265		O=c1cc(-c2ccccc2)c2ccc(OCCCCN3CCC(c4noc5cc(F)ccc45)CC3)cc2o1	GKSPYGYNVWVOQQ-UHFFFAOYSA-N	99	0.457
	CHEMBL76237		COc1ccc2c(c1)c(CCN(C)C)cn2S(=O)(=O)c1ccccc1	AIJIQCBYMBZLJD-UHFFFAOYSA-N	56	0.457
	CHEMBL3289998		O=S(=O)(NCCCCN1CCC(c2noc3cc(F)ccc23)CC1)c1ccc(OC(F)(F)F)cc1	KQKAKONSXJYMCD-UHFFFAOYSA-N	2	0.456
	CHEMBL3290021		O=S(=O)(NCCCCN1CCC(c2noc3cc(F)ccc23)CC1)c1cccc2scnc12	ZLGZCZCALIKICJ-UHFFFAOYSA-N	2	0.456
	CHEMBL4250475		O=S(=O)(c1cccc2ncccc12)N1CCC[C@@H]1CCN1CCC(c2noc3cc(F)ccc23)CC1	AAYBHLNWKYXETD-OAQYLSRUSA-N	79	0.456
	CHEMBL3290011		O=S(=O)(NCCCN1CCC(c2noc3cc(F)ccc23)CC1)c1cc2ccccc2s1	SNDXGGDDBIUIIR-UHFFFAOYSA-N	13	0.455
	CHEMBL3290014		O=S(=O)(NCCCCN1CCC(c2noc3cc(F)ccc23)CC1)c1cc2ccc(Cl)cc2s1	ZMIWRRKLVCCVBJ-UHFFFAOYSA-N	12	0.455
	CHEMBL3423338		Cn1c(=O)c2c(nc3n(CCCCCN4CCN(c5ccc(Cl)cc5)CC4)c(-c4ccccc4)cn23)n(C)c1=O	VBTKDYSXDUNEIG-UHFFFAOYSA-N	92	0.455
	CHEMBL4784373		CC(=O)Nc1ccc(OCCCN2CCC(c3noc4cc(F)ccc34)CC2)cc1	TVTNBOZUNDIPJR-UHFFFAOYSA-N	69	0.455
	CHEMBL5092755		Cc1ccc(S(=O)(=O)CC2CCN(CCCc3noc4cc(F)ccc34)C2)cc1C	NQGAZHMNNANZRL-UHFFFAOYSA-N	15	0.453
	CHEMBL5077755		O=S(=O)(CC1CCN(CCCc2noc3cc(F)ccc23)C1)c1ccc(Cl)c(Cl)c1	XIGNJJGSVYZRNL-UHFFFAOYSA-N	15	0.451
	CHEMBL3409262		O=S(=O)(c1ccccc1)n1ccc2c(N3CCN(CCCOc4ccc(F)cc4)CC3)cccc21	CCHZUMWJDOCSOK-UHFFFAOYSA-N	25	0.45
	CHEMBL2159480		O=S(=O)(NC1CCN(CCOc2cccc3c2CCCC3)C1)c1ccc(F)cc1	VLPKCTQVTGCLDX-UHFFFAOYSA-N	100	0.449
	CHEMBL3289945		O=S(=O)(NCCCN1CCN(c2nsc3ccccc23)CC1)c1ccc(Cl)c(Cl)c1	NJTCYGAQRADUAS-UHFFFAOYSA-N	5	0.448
	CHEMBL3289947		O=S(=O)(NCCCN1CCN(c2nsc3ccccc23)CC1)c1ccc(F)c(Cl)c1	FOBZBVWBEVBZHU-UHFFFAOYSA-N	5	0.448
	CHEMBL3289965		O=S(=O)(NCCCN1CCN(c2nsc3ccccc23)CC1)c1cccc2scnc12	SCCJGBCCPYUPOB-UHFFFAOYSA-N	95	0.448
	CHEMBL3290012		O=S(=O)(NCCCCN1CCC(c2noc3cc(F)ccc23)CC1)c1cc2ccccc2s1	GXZWKZAOGQRNTL-UHFFFAOYSA-N	12	0.448
	CHEMBL4544099		CCN1CCC(c2ccc3c(c2)N(S(=O)(=O)c2ccccc2)CC3)CC1	CTGOENHVWDCQPG-UHFFFAOYSA-N	43	0.447
	CHEMBL5080305		Cc1cccc(S(=O)(=O)CC2CCN(CCCc3noc4cc(F)ccc34)C2)c1	SYVDJXDQBYVOLF-UHFFFAOYSA-N	15	0.446
	CHEMBL3409263		O=S(=O)(c1ccccc1)n1ccc2c(N3CCN(CCCCOc4ccc(F)cc4)CC3)cccc21	OGRCTWORYPUCJU-UHFFFAOYSA-N	25	0.443
	CHEMBL3217984		CN1CCC2C(C1)c1cccc3c1N2c1ccccc1CS3	YVENIGOVHPMTDH-UHFFFAOYSA-N	98	0.442
	CHEMBL118919		OCCN1CCN(C2Cn3cccc3Sc3ccc(F)cc32)CC1	YHNPEPCGBKSLOS-UHFFFAOYSA-N	26	0.44
	CHEMBL230069		Cc1cc(S(=O)(=O)Nc2ccc3c(c2)CCN(C)CC3)ccc1-c1ccc(Cl)cc1	UAJYHPWCBGWDNL-UHFFFAOYSA-N	8	0.439
	CHEMBL397476		CC(C)c1cc2c(cc1NS(=O)(=O)c1ccc(-c3ccc(Cl)cc3)cc1)CCN(C)CC2	JCGVHNRXCIXGCT-UHFFFAOYSA-N	8	0.439
	CHEMBL3289951		O=S(=O)(NCCCCN1CCN(c2nsc3ccccc23)CC1)c1cccs1	VNEIHMUMEPSZBA-UHFFFAOYSA-N	97	0.439
	CHEMBL1125	DESMETHYLOLANZAPINE	Cc1cc2c(s1)Nc1ccccc1N=C2N1CCNCC1	FHPIXVHJEIZKJW-UHFFFAOYSA-N	131	0.438
	CHEMBL3289957		O=S(=O)(NCCCN1CCN(c2nsc3ccccc23)CC1)c1cc2ccccc2s1	MDQMLURYMYEWDH-UHFFFAOYSA-N	7	0.438
	CHEMBL3289981		O=S(=O)(NCCCN1CCN(c2noc3ccccc23)CC1)c1cc2ccccc2s1	DCFQCUAMUNSALM-UHFFFAOYSA-N	7	0.438
	CHEMBL3634813		Fc1ccc2c(C3CCN(CCCOc4ccc(-c5nc6ccccc6o5)cc4)CC3)noc2c1	LKVJROOIPKZVDQ-UHFFFAOYSA-N	90	0.435
	CHEMBL4454176		COc1ccc2[nH]cc(C3CCN(CCCCN4C(=O)CC(c5c[nH]c6ccc(F)cc56)C4=O)CC3)c2c1	RLCMAMKDJBORHF-UHFFFAOYSA-N	21	0.433
	CHEMBL4571321		COc1ccc2[nH]cc(C3CC(=O)N(CCCCN4CCC(c5c[nH]c6ccc(F)cc56)CC4)C3=O)c2c1	IARZWCZJCCXZPI-UHFFFAOYSA-N	21	0.433
	CHEMBL4747225		O=S(=O)(N[C@@H]1CCN(CCCc2noc3ccccc23)C1)c1ccc2ccccc2c1	QGVGRVIBOJVENZ-HXUWFJFHSA-N	3	0.432
	CHEMBL4754138		O=S(=O)(N[C@@H]1CCN(CCCc2noc3ccccc23)C1)c1cccc2ccccc12	PUHAZBKUVIJPMC-LJQANCHMSA-N	3	0.432
	CHEMBL4763085		O=S(=O)(N[C@H]1CCN(CCCc2noc3ccccc23)C1)c1ccc2ccccc2c1	QGVGRVIBOJVENZ-FQEVSTJZSA-N	3	0.432
	CHEMBL4776225		O=S(=O)(N[C@H]1CCN(CCCc2noc3ccccc23)C1)c1cccc2ccccc12	PUHAZBKUVIJPMC-IBGZPJMESA-N	3	0.432
	CHEMBL4758402		O=S(=O)(N[C@@H]1CCN(CCCc2noc3ccccc23)C1)c1ccc(F)cc1	XIRROHSGQGQXTD-MRXNPFEDSA-N	3	0.431
	CHEMBL4240954		O=S(=O)(c1cccc2ncccc12)N1CCC[C@H]1CCN1CCN(c2cccc3sccc23)CC1	XJVWJSRTBAVLPD-NRFANRHFSA-N	18	0.431
	CHEMBL4243848		O=S(=O)(c1cccc2ncccc12)N1CCC[C@@H]1CCN1CCN(c2cccc3sccc23)CC1	XJVWJSRTBAVLPD-OAQYLSRUSA-N	18	0.431
	CHEMBL5084167		O=S(=O)(CC1CCN(CCCc2noc3cc(F)ccc23)C1)c1ccc2ccccc2c1	WIJVLCXKSPDTFW-UHFFFAOYSA-N	15	0.431
	CHEMBL85735		Cc1ccc2c(c1)N1OC(CN(C)C)CC1c1ccccc1C2	IEMJYQZKJFERDW-UHFFFAOYSA-N	138	0.429
	CHEMBL3289958		O=S(=O)(NCCCCN1CCN(c2nsc3ccccc23)CC1)c1cc2ccccc2s1	XKMZCZXGCDUIMM-UHFFFAOYSA-N	7	0.429
	CHEMBL4742856		Cn1ccc2c(S(=O)(=O)N[C@@H]3CCN(CCCc4noc5ccccc45)C3)cccc21	RDXPMJJNBGHREI-QGZVFWFLSA-N	20	0.429
	CHEMBL4749824		Cn1ccc2c(S(=O)(=O)N[C@H]3CCN(CCCc4noc5ccccc45)C3)cccc21	RDXPMJJNBGHREI-KRWDZBQOSA-N	20	0.429
	CHEMBL4171171		Clc1cncc(NCCCCN2CCN(c3ccccc3)CC2)n1	ZJZRPZBCQDGSLP-UHFFFAOYSA-N	81	0.426
	CHEMBL84931		CN(C)CC1CC2c3ccccc3Cc3ccc(F)cc3N2O1	MSQRTETUBFIHMP-UHFFFAOYSA-N	57	0.426
	CHEMBL315772		CN(C)CC1CC2c3ccccc3Cc3ccc(Cl)cc3N2O1	JTLCTTWVUAIQHD-UHFFFAOYSA-N	57	0.426
	CHEMBL5089348		O=S(=O)(CC1CCN(CCCc2noc3cc(F)ccc23)C1)c1ccc(C(F)(F)F)cc1	YQKJNAOFYRHUIC-UHFFFAOYSA-N	15	0.424
	CHEMBL93868		CN(C)CCc1cn(S(=O)(=O)c2ccccc2)c2ccccc12	NKLZWGMWROXIDH-UHFFFAOYSA-N	56	0.423
	CHEMBL4084262		COc1ccccc1N1CCC2(CCN(CCCSc3nnc(-c4ccccc4)n3C)CC2)CC1	KVHHUZUNLIGTBY-UHFFFAOYSA-N	46	0.423
	CHEMBL4784228		O=S(=O)(N[C@@H]1CCN(CCCc2noc3ccccc23)C1)c1cccc(Cl)c1	AVPWRHUUQUMMJK-MRXNPFEDSA-N	3	0.423
	CHEMBL4750664		Cc1cccc(S(=O)(=O)N[C@@H]2CCN(CCCc3noc4ccccc34)C2)c1	SYYIAXPMUWTBLV-QGZVFWFLSA-N	3	0.422
	CHEMBL4759492		Cn1ccc2cc(S(=O)(=O)N[C@@H]3CCN(CCCc4noc5ccccc45)C3)ccc21	MIDQPNSXCMMZSS-GOSISDBHSA-N	20	0.422
	CHEMBL4785434		Cn1ccc2cc(S(=O)(=O)N[C@H]3CCN(CCCc4noc5ccccc45)C3)ccc21	MIDQPNSXCMMZSS-SFHVURJKSA-N	20	0.422
	CHEMBL231334		CCCCc1ccc(S(=O)(=O)Nc2ccc3c(c2)CCN(C)CC3)cc1	GGAQZJOAVWSKSS-UHFFFAOYSA-N	119	0.421
	CHEMBL3799120		CC(C)S(=O)(=O)n1ccc2c(-c3ccc(C(F)(F)F)cc3)cc(N3CCN(C)CC3)nc21	FVPJTSVRXNIKNB-UHFFFAOYSA-N	86	0.421
	CHEMBL4238679		O=S(=O)(c1cncc2ccccc12)N1CCC[C@@H]1CCN1CCN(c2nsc3ccccc23)CC1	VKVJQSCYLIOFEN-OAQYLSRUSA-N	23	0.42
	CHEMBL230930		Cc1noc(C)c1-c1ccc(S(=O)(=O)Nc2ccc3c(c2)CCN(C)CC3)cc1	UXCCYRSVXPBQMU-UHFFFAOYSA-N	115	0.418
	CHEMBL4760655		O=S(=O)(N[C@@H]1CCN(CCCc2noc3ccccc23)C1)c1ccc2cc(Cl)ccc2c1	QUGHLFHSMAECME-HXUWFJFHSA-N	3	0.418
	CHEMBL3409252		NC(=O)c1ccccc1OCCCN1CCN(c2cccc3c2ccn3Cc2ccc(F)cc2)CC1	CCPODSOEHBIKBW-UHFFFAOYSA-N	10	0.415
	CHEMBL4747978		Cc1c(S(=O)(=O)N[C@@H]2CCN(CCCc3noc4ccccc34)C2)sc2ccc(F)cc12	ITUXAHIEYLTLOX-QGZVFWFLSA-N	16	0.414
	CHEMBL4778418		Cc1c(S(=O)(=O)N[C@H]2CCN(CCCc3noc4ccccc34)C2)sc2ccc(F)cc12	ITUXAHIEYLTLOX-KRWDZBQOSA-N	16	0.414
	CHEMBL4780470		Cc1c(S(=O)(=O)N[C@@H]2CCN(CCCc3noc4ccccc34)C2)sc2ccc(Cl)cc12	WVWFPNBJDFSYGW-QGZVFWFLSA-N	16	0.414
	CHEMBL4790020		Cc1c(S(=O)(=O)N[C@H]2CCN(CCCc3noc4ccccc34)C2)sc2ccc(Cl)cc12	WVWFPNBJDFSYGW-KRWDZBQOSA-N	16	0.414
	CHEMBL4753094		O=S(=O)(N[C@H]1CCN(CCCc2noc3ccccc23)C1)c1cc2ccccc2o1	FHTQWEHAVYFMHP-KRWDZBQOSA-N	4	0.413
	CHEMBL4764006		O=S(=O)(N[C@@H]1CCN(CCCc2noc3ccccc23)C1)c1cc2ccccc2o1	FHTQWEHAVYFMHP-QGZVFWFLSA-N	4	0.413
	CHEMBL4764468		O=S(=O)(N[C@H]1CCN(CCCc2noc3ccccc23)C1)c1cc2ccccc2s1	HEEFMGUIOXQXAL-KRWDZBQOSA-N	4	0.413
	CHEMBL4795995		O=S(=O)(N[C@@H]1CCN(CCCc2noc3ccccc23)C1)c1cc2ccccc2s1	HEEFMGUIOXQXAL-QGZVFWFLSA-N	4	0.413
	CHEMBL3409261		O=S(=O)(c1ccccc1)n1ccc2c(N3CCN(CCCCOc4ccccc4)CC3)cccc21	GRVLMLNWRPYTRK-UHFFFAOYSA-N	25	0.412
	CHEMBL4248491		O=S(=O)(c1cncc2ccccc12)N1CCC[C@@H]1CCN1CCN(c2cccc3sccc23)CC1	WFZGNCZPMNZWQB-JOCHJYFZSA-N	18	0.411
	CHEMBL329566		CN(C)C[C@H]1C[C@@H]2c3ccccc3Cc3ccccc3[C@H]2O1	ACTVOFFLDWZANE-NSISKUIASA-N	136	0.41
	CHEMBL231349		CC(C)Oc1cc2c(cc1NS(=O)(=O)c1ccc(-c3ccc(Cl)cc3)cc1)CCN(C)CC2	HUBNPWLMVNJPBW-UHFFFAOYSA-N	54	0.409
	CHEMBL3409251		NC(=O)c1ccccc1OCCCN1CCN(c2cccc3c2ccn3Cc2cccc(F)c2)CC1	VVKLFXHTLGCGNU-UHFFFAOYSA-N	10	0.409
	CHEMBL3409253		NC(=O)c1ccccc1OCCCN1CCN(c2cccc3c2ccn3Cc2cccc(Cl)c2)CC1	TXNIRSWZVDUVJR-UHFFFAOYSA-N	10	0.409
	CHEMBL4242858		O=S(=O)(c1cccc2ncccc12)N1CCC[C@@H]1CCN1CCN(c2nsc3ccccc23)CC1	JCJHEQWKLFDJPY-HXUWFJFHSA-N	23	0.407
	CHEMBL3409257		NC(=O)c1ccccc1OCCCCN1CCN(c2cccc3c2ccn3S(=O)(=O)c2ccccc2)CC1	UQFXXDIPHBBVJR-UHFFFAOYSA-N	25	0.407
	CHEMBL4759730		CN1CCN(c2cccc3c2ccn3S(=O)(=O)c2ccccc2)CC1	BJISURBWZYFXNY-UHFFFAOYSA-N	72	0.405
	CHEMBL4782149		O=S(=O)(N[C@H]1CCN(CCCc2noc3ccccc23)C1)c1csc2ccccc12	VJVSHSVLEVBQER-INIZCTEOSA-N	41	0.404
	CHEMBL4793608		O=S(=O)(N[C@@H]1CCN(CCCc2noc3ccccc23)C1)c1csc2ccccc12	VJVSHSVLEVBQER-MRXNPFEDSA-N	41	0.404
	CHEMBL3409246		NC(=O)c1ccccc1OCCCN1CCC(c2cn(S(=O)(=O)c3ccccc3)c3ccccc23)CC1	FTOJNYBTEQZZPY-UHFFFAOYSA-N	93	0.403
	CHEMBL388674		CN1CCc2ccc(NS(=O)(=O)c3ccc(-c4ccc(Cl)cc4)s3)cc2CC1	UZYOEBMFBYDQJT-UHFFFAOYSA-N	117	0.4
	CHEMBL231350		CC(C)Nc1cc2c(cc1NS(=O)(=O)c1ccc(-c3ccc(Cl)cc3)cc1)CCN(C)CC2	LQYNONCEAYAGNN-UHFFFAOYSA-N	114	0.4
	CHEMBL3798490		COCCS(=O)(=O)n1ccc2c(-c3ccc(C(F)(F)F)cc3)cc(N3CCN(C)CC3)nc21	SSZMVCXZZWIPDF-UHFFFAOYSA-N	85	0.4
	CHEMBL4744007		COc1ccc2cc(S(=O)(=O)N[C@@H]3CCN(CCCc4noc5ccccc45)C3)ccc2c1	QVZCCZRTVHTBPK-HXUWFJFHSA-N	3	0.4
	CHEMBL4764557		COc1ccc2cc(S(=O)(=O)N[C@H]3CCN(CCCc4noc5ccccc45)C3)ccc2c1	QVZCCZRTVHTBPK-FQEVSTJZSA-N	3	0.4
	CHEMBL4775997		O=S(=O)(N[C@@H]1CCN(CCCc2noc3ccccc23)C1)c1ccc(F)c(Cl)c1	KGCZEOUXHSFHJT-CQSZACIVSA-N	3	0.396
	CHEMBL3289962		Cc1c(S(=O)(=O)NCCCCN2CCN(c3nsc4ccccc34)CC2)sc2ccc(F)cc12	OIEGDDBPBCGRNO-UHFFFAOYSA-N	7	0.394
	CHEMBL3289986		Cc1c(S(=O)(=O)NCCCCN2CCN(c3noc4ccccc34)CC2)sc2ccc(F)cc12	RJBZCOQIWDMFST-UHFFFAOYSA-N	7	0.394
	CHEMBL3409250		NC(=O)c1ccccc1OCCCN1CCN(c2cccc3c2ccn3Cc2ccccc2F)CC1	UPCMRVZQJLKQQG-UHFFFAOYSA-N	10	0.394
	CHEMBL3797651		COc1ccc(-c2cc(N3CCN(C)CC3)nc3c2ccn3S(=O)(=O)CC(C)C)cc1	OGYHYPVUHUXITF-UHFFFAOYSA-N	87	0.393
	CHEMBL3289960		O=S(=O)(NCCCCN1CCN(c2nsc3ccccc23)CC1)c1cc2ccc(Cl)cc2s1	JJLIADRRWNTBBL-UHFFFAOYSA-N	7	0.391
	CHEMBL3289984		O=S(=O)(NCCCCN1CCN(c2noc3ccccc23)CC1)c1cc2ccc(Cl)cc2s1	HVNIAEADLPQYLQ-UHFFFAOYSA-N	7	0.391
	CHEMBL3409249		NC(=O)c1ccccc1OCCCN1CCN(c2cccc3c2ccn3Cc2ccccc2)CC1	RODUYAHDHBLXFS-UHFFFAOYSA-N	10	0.39
	CHEMBL3409256		NC(=O)c1ccccc1OCCCN1CCN(c2cccc3c2ccn3S(=O)(=O)c2ccccc2)CC1	KWZBJWOQFABHPF-UHFFFAOYSA-N	10	0.39
	CHEMBL2159474		O=S(=O)(NC1CCN(CCOc2cccc(Cl)c2Cl)C1)c1ccc(Cl)s1	AFYGMVTVTLNALM-UHFFFAOYSA-N	101	0.387
	CHEMBL5079536		Cc1c(S(=O)(=O)N[C@H]2C[C@H](C)N(CCCc3noc4cc(F)ccc34)C2)sc2ccc(Cl)cc12	LAJYORAVGPKORL-KSSFIOAISA-N	6	0.384
	CHEMBL5088232		C[C@H]1C[C@H](NS(=O)(=O)c2ccc3ccccc3c2)CN1CCCc1noc2cc(F)ccc12	HLGKXVMBSLHNKH-UWJYYQICSA-N	19	0.38
	CHEMBL194837		Cc1cc(OCCN(C)C)nc2ccc(NC(=O)COc3ccc(Cl)cc3Cl)cc12	GKDBTHSYQZTDAJ-UHFFFAOYSA-N	122	0.377
	CHEMBL3409237		O=C1CCc2ccc(OCCCCN3CCN(c4cccc5c4ccn5Cc4ccccc4)CC3)cc2N1	PRFXSTWAKKZDRM-UHFFFAOYSA-N	11	0.377
	CHEMBL3409238		O=C1CCc2ccc(OCCCCN3CCN(c4cccc5c4ccn5S(=O)(=O)c4ccccc4)CC3)cc2N1	MVUPPHQTJNNNFZ-UHFFFAOYSA-N	11	0.377
	CHEMBL367045		CN1CCN(C2=Cn3cccc3Sc3ccccc32)CC1	JFLBTRDHDHTNGX-UHFFFAOYSA-N	124	0.375
	CHEMBL231640		CN1CCc2ccc(NS(=O)(=O)c3ccc(-c4ccc(C#N)cc4)cc3)cc2CC1	VFOQAVYBDYGMOW-UHFFFAOYSA-N	118	0.375
	CHEMBL4748379		Cc1ccc2sc(S(=O)(=O)N[C@@H]3CCN(CCCc4noc5ccccc45)C3)cc2c1	JWFVGFMQWYTGRI-GOSISDBHSA-N	4	0.373
	CHEMBL4751063		O=S(=O)(N[C@@H]1CCN(CCCc2noc3ccccc23)C1)c1cc2ccc(Cl)cc2s1	NHDHOZYKTMAVEE-QGZVFWFLSA-N	4	0.373
	CHEMBL4754193		O=S(=O)(N[C@@H]1CCN(CCCc2noc3ccccc23)C1)c1cc2ccc(F)cc2s1	XZFPTXVCUYVBAT-QGZVFWFLSA-N	4	0.373
	CHEMBL4762226		O=S(=O)(N[C@H]1CCN(CCCc2noc3ccccc23)C1)c1cc2ccc(F)cc2s1	XZFPTXVCUYVBAT-KRWDZBQOSA-N	4	0.373
	CHEMBL4763106		O=S(=O)(N[C@H]1CCN(CCCc2noc3ccccc23)C1)c1cc2ccc(Cl)cc2s1	NHDHOZYKTMAVEE-KRWDZBQOSA-N	4	0.373
	CHEMBL4784414		Cc1ccc2sc(S(=O)(=O)N[C@H]3CCN(CCCc4noc5ccccc45)C3)cc2c1	JWFVGFMQWYTGRI-SFHVURJKSA-N	4	0.373
	CHEMBL266018		CCCCc1ccc(S(=O)(=O)Nc2ccc3c(c2)CCNCC3)cc1	DFONPZSBELPUSI-UHFFFAOYSA-N	35	0.372
	CHEMBL3289963		O=S(=O)(NCCCN1CCN(c2nsc3ccccc23)CC1)c1cnc2ccccn12	YXPPQEAUYCKYSO-UHFFFAOYSA-N	96	0.365
	CHEMBL3409240		O=C1CCc2ccc(OCCCCN3CCN(c4cccc5c4ccn5Cc4cccc(F)c4)CC3)cc2N1	RUARTZMULZTFHQ-UHFFFAOYSA-N	11	0.365
	CHEMBL3409242		O=C1CCc2ccc(OCCCCN3CCN(c4cccc5c4ccn5Cc4cccc(Cl)c4)CC3)cc2N1	DKDBPNNUSSEBFR-UHFFFAOYSA-N	11	0.365
	CHEMBL5087742		C[C@H]1C[C@H](NS(=O)(=O)c2csc3ccccc23)CN1CCCc1noc2cc(F)ccc12	HDJYJCCQWSDIIV-RDJZCZTQSA-N	6	0.365
	CHEMBL395501		CCCCc1ccc(S(=O)(=O)Nc2ccc3c(c2)CN(C)C3)cc1	UOXRATPLTLGJQF-UHFFFAOYSA-N	120	0.364
	CHEMBL3409254		O=C1CCc2ccc(OCCCN3CCN(c4cccc5c4ccn5S(=O)(=O)c4ccccc4)CC3)cc2N1	HIURADGFEHNSHY-UHFFFAOYSA-N	11	0.362
	CHEMBL5178472		N/C(=N\C(=O)NCc1ccccc1)NCCCc1cnc(N)s1.O=C(O)C(F)(F)F.O=C(O)C(F)(F)F	OOWFNIJVULNJEZ-UHFFFAOYSA-N	66	0.362
	CHEMBL5206565		N/C(=N\C(=O)NCc1ccccc1)NCCCc1nnc(N)s1.O=C(O)C(F)(F)F.O=C(O)C(F)(F)F	JQNCPAZRLLSTTQ-UHFFFAOYSA-N	60	0.362
	CHEMBL176169		Cc1ccc2n1C=C(N1CCN(C)CC1)c1ccccc1S2	RLPMXJWKLTTXDD-UHFFFAOYSA-N	123	0.362
	CHEMBL5191141		[2H]c1c([2H])c([2H])c([C@@H]2C[C@@H](N3CCN(C([2H])([2H])[2H])C(C)(C)C3)c3cc(Cl)ccc32)c([2H])c1[2H]	BYPMJBXPNZMNQD-WHCYFCLHSA-N	64	0.362
	CHEMBL3409232		O=C1CCc2ccc(OCCCCN3CC=C(c4cn(Cc5ccccc5)c5ccccc45)CC3)cc2N1	PJDFUWIIHYWFLS-UHFFFAOYSA-N	47	0.361
	CHEMBL3409233		O=C1CCc2ccc(OCCCCN3CC=C(c4cn(S(=O)(=O)c5ccccc5)c5ccccc45)CC3)cc2N1	POTCTIWPEKKBBZ-UHFFFAOYSA-N	47	0.361
	CHEMBL5076846		C[C@H]1C[C@H](NS(=O)(=O)c2cc3ccc(F)cc3s2)CN1CCCc1noc2cc(F)ccc12	UHSHPGFICACACL-KSSFIOAISA-N	6	0.356
	CHEMBL126340		CN(C)CCc1cccc2c1cc(C(=O)c1ccccc1)n2S(=O)(=O)c1ccccc1	PBBGIYKMAVNTAL-UHFFFAOYSA-N	129	0.356
	CHEMBL5201983		[2H]c1c([2H])c([2H])c([C@@H]2C[C@@H](N3CCNC(C)(C)C3)c3cc(Cl)ccc32)c([2H])c1[2H]	FBCSWIXKXHSYBN-LSQWYULJSA-N	62	0.356
	CHEMBL592752		Cc1ccc2c(c1)c1c(n2CCc2ccccc2)CCN(C)C1	IBUHDDLETPJVGP-UHFFFAOYSA-N	108	0.354
	CHEMBL4447846		COc1ccc2c(c1)c(C1=CCNCC1)cn2S(=O)(=O)c1ccc2cccnc2c1	YMLDFYDEWIBRLP-UHFFFAOYSA-N	75	0.353
	CHEMBL3409239		O=C1CCc2ccc(OCCCCN3CCN(c4cccc5c4ccn5Cc4ccccc4F)CC3)cc2N1	TUDBHIHVRZUNSF-UHFFFAOYSA-N	11	0.351
	CHEMBL5090557		C[C@H]1C[C@H](NS(=O)(=O)c2cc3ccccc3s2)CN1CCCc1noc2cc(F)ccc12	PQPMBLYTIZGFII-YJBOKZPZSA-N	6	0.351
	CHEMBL231326		CCCCc1ccc(S(=O)(=O)Nc2ccc3c(c2)CNC3)cc1	XYRLMCYNIVWAAM-UHFFFAOYSA-N	35	0.349
	CHEMBL230070		Cc1ccc(-c2ccc(S(=O)(=O)Nc3ccc4c(c3)CCN(C)CC4)cc2)s1	VXTBATODBHMPJK-UHFFFAOYSA-N	116	0.348
	CHEMBL388247		CCCCc1ccc(S(=O)(=O)Nc2ccc3c(c2)CNCC3)cc1	CDLTZBNPLAYVJT-UHFFFAOYSA-N	35	0.348
	CHEMBL4204059		CCCCc1cc(-c2ccoc2)nc(N2CCN(C)CC2)n1	HLPZIBGYIXVOLZ-UHFFFAOYSA-N	80	0.346
	CHEMBL2393244		Cl.Fc1cccc(Nc2nc(Cc3ccccc3)nc3c2CCNCC3)c1	RSGCACAPJKNVTM-UHFFFAOYSA-N	50	0.339
	CHEMBL2393245		Cl.Clc1cccc(Nc2nc(Cc3ccccc3)nc3c2CCNCC3)c1	QWIMGYUZKNAMQK-UHFFFAOYSA-N	50	0.339
	CHEMBL4128926		CC(C)(C)NS(=O)(=O)c1ccc(-c2sc(C(=O)N[C@H]3C[C@H](C(=O)O)C3)nc2CC2CCCCC2)c2ccccc12	KYIGOCCCBXRHNJ-MXVIHJGJSA-N	82	0.333
	CHEMBL5208845		C[C@@H](NC(=O)/N=C(\N)NCCCc1nnc(N)s1)c1ccccc1.Cl.Cl	YQZTUEBEBYMUAM-YQFADDPSSA-N	39	0.328
	CHEMBL605405		Cc1ccc2c(c1)c1c(n2/C=C\c2ccccc2)CCN(C)C1	XQDRWCFJBHLWPR-RAXLEYEMSA-N	109	0.325
	CHEMBL5201074		C[C@@H](NC(=O)/N=C(\N)NCCCc1ncn[nH]1)c1ccccc1.Cl.Cl	XRYVFZXIDAULKH-NVJADKKVSA-N	63	0.315
	CHEMBL5184911		CC(NC(=O)/N=C(\N)NCCCc1nnc(N)s1)c1cccc(F)c1.Cl.Cl	ZPOWERYUAHMBNR-UHFFFAOYSA-N	39	0.313
	CHEMBL5183205		CCCCCNC(=O)/N=C(\N)NCCCc1cnc(N)s1.O=C(O)C(F)(F)F.O=C(O)C(F)(F)F	RZWKIWSVEPQMPP-UHFFFAOYSA-N	65	0.309
	CHEMBL4441060		Cl.Nc1ncc(-c2cn(S(=O)(=O)c3ccccc3)c3ccccc23)[nH]1	PXAIBELDQYOOGF-UHFFFAOYSA-N	76	0.304
	CHEMBL5202592		Cc1ccc(CC(C)CNC(=O)/N=C(\N)NCCCc2cnc(N)s2)cc1.O=C(O)C(F)(F)F.O=C(O)C(F)(F)F	ZZDDLWVPLCUTER-UHFFFAOYSA-N	61	0.298
	CHEMBL5200771		CCCCCCNC(=O)/N=C(\N)NCCCc1nnc(N)s1.O=C(O)C(F)(F)F.O=C(O)C(F)(F)F	XATIGWXDOZQAKL-UHFFFAOYSA-N	29	0.291
	CHEMBL5207281		CCCCCNC(=O)/N=C(\N)NCCCc1nnc(N)s1.O=C(O)C(F)(F)F.O=C(O)C(F)(F)F	WPIVDYCRNVUSIY-UHFFFAOYSA-N	29	0.291
	CHEMBL5180504		Cc1ccc(CC(C)CNC(=O)/N=C(\N)NCCCc2nnc(N)s2)cc1.O=C(O)C(F)(F)F.O=C(O)C(F)(F)F	WSLRCNVNYUERND-UHFFFAOYSA-N	40	0.288
	CHEMBL5198795		CC(CCCc1ccccc1)CNC(=O)/N=C(\N)NCCCc1nnc(N)s1.O=C(O)C(F)(F)F.O=C(O)C(F)(F)F	RMUCLANWKRJBIV-UHFFFAOYSA-N	40	0.283
	CHEMBL5176229		N/C(=N\C(=O)NCCCCCCNC(=O)/N=C(\N)NCCCc1nnc(N)s1)NCCCc1nnc(N)s1.O=C(O)C(F)(F)F.O=C(O)C(F)(F)F.O=C(O)C(F)(F)F.O=C(O)C(F)(F)F	LWJGSJNOFIWGGP-UHFFFAOYSA-N	67	0.269
	CHEMBL5204599		CC(CNC(=O)/N=C(\N)NCCCc1nnc(N)s1)C1CCCCC1.O=C(O)C(F)(F)F.O=C(O)C(F)(F)F	JEOHHJMBZWYLOK-UHFFFAOYSA-N	29	0.259

## Sheet: S6
Supplementary Table S6:
Molecular features and RDKit implementation used in Chemprop training
RDKit function name	Description
EState_VSA{2-9}	EState VSA Descriptor {2-9}
FpDensityMorgan2	Fingerprint density based on the Morgan algorithm with a radius of 2
fr_Al_OH	Number of aliphatic hydroxyl groups
fr_allylic_oxid	Number of allylic oxidation sites excluding steroid dienone
fr_amide	Number of amides
fr_aniline	Number of anilines
fr_Ar_NH	Number of aromatic amines
fr_ArN	Number of N functional groups attached to aromatics
fr_aryl_methyl	Number of aryl methyl sites for hydroxylation
fr_bicyclic	Bicyclic
fr_COO2	Number of carboxylic acids
fr_halogen	Number of halogens
fr_imidazole	Number of imidazole rings
fr_ketone	Number of ketones
fr_methoxy	Number of methoxy groups -OCH3
fr_morpholine	Number of morpholine rings
fr_Ndealkylation1	Number of XCCNR groups
fr_Ndealkylation2	Number of tert-alicyclic amines (no heteroatoms, not quinine-like bridged N)
fr_para_hydroxylation	Number of para-hydroxylation sites
fr_phenol_noOrthoHbond	Number of phenolic OH excluding ortho intramolecular Hbond substituents
fr_piperzine	Number of piperzine rings
fr_pyridine	Number of pyridine rings
fr_sulfide	Number of thioether
fr_sulfonamd	Number of sulfonamides
fr_thiophene	Number of thiophene ring
fr_unbrch_alkane	Number of unbranched alkanes of at least 4 members (excludes halogenated alkanes)
fr_urea	Number of urea groups
FractionCSP3	returns the fraction of C atoms that are SP3 hybridized
HeavyAtomCount	Number of heavy atoms a molecule.
MaxAbsEStateIndex	Maximum absolute EState index, which represents the highest absolute value among the atomic contributions to the EState indices.
MaxPartialCharge	Maximum partial charge
MinAbsEStateIndex	Minimum absolute EState index
MinPartialCharge	Minimal partial charge
MolLogP	Wildman-Crippen LogP value
NHOHCount	The number of NHs or OHs
NumAromaticHeterocycles	The number of aromatic heterocycles for a molecule
NumAromaticRings	Number of aromatic rings
NumSaturatedCarbocycles	Number of saturated carbocycles
NumSaturatedRings	Number of saturated rings
PEOE_VSA{1-13}	MOE Charge VSA Descriptor {1-13}
SlogP_VSA3	MOE logP VSA Descriptor 3
SlogP_VSA4	MOE logP VSA Descriptor 4
SlogP_VSA5	MOE logP VSA Descriptor 5
SlogP_VSA7	MOE logP VSA Descriptor 7
SMR_VSA10	MOE MR VSA Descriptor 10
SMR_VSA2	MOE MR VSA Descriptor 2
SMR_VSA3	MOE MR VSA Descriptor 3
SMR_VSA4	MOE MR VSA Descriptor 4
SMR_VSA6	MOE MR VSA Descriptor 6
SMR_VSA9	MOE MR VSA Descriptor 9
VSA_EState2	VSA EState Descriptor 2
VSA_EState5	VSA EState Descriptor 5
VSA_EState7	VSA EState Descriptor 7
VSA_EState8	VSA EState Descriptor 8
VSA_EState9	VSA EState Descriptor 9

## Sheet: S7
Supplementary Table S7:
Molecular targets with gene symbols used as Chemprop classification tasks
Gene symbol	Protein name
ADRA1A	Adrenoceptor Alpha 1A
ADRA1B	Adrenoceptor Alpha 1B
ADRA1D	Adrenoceptor Alpha 1D
ADRA2A	Adrenoceptor Alpha 2A
ADRA2B	Adrenoceptor Alpha 2B
ADRA2C	Adrenoceptor Alpha 2C
ADRB1	Adrenoceptor Beta 1
ADRB2	Adrenoceptor Beta 2
CHRM1	Cholinergic Receptor Muscarinic 1
CHRM2	Cholinergic Receptor Muscarinic 2
CHRM3	Cholinergic Receptor Muscarinic 3
CHRM4	Cholinergic Receptor Muscarinic 4
CHRM5	Cholinergic Receptor Muscarinic 5
DRD1	Dopamine Receptor D1
DRD2	Dopamine Receptor D2
DRD3	Dopamine Receptor D3
DRD4	Dopamine Receptor D4
HRH1	Histamine Receptor H1
HRH3	Histamine Receptor H3
HRH4	Histamine Receptor H4
HTR1A	5-Hydroxytryptamine Receptor 1A
HTR1B	5-Hydroxytryptamine Receptor 1B
HTR1D	5-Hydroxytryptamine Receptor 1D
HTR2A	5-Hydroxytryptamine Receptor 2A
HTR2B	5-Hydroxytryptamine Receptor 2B
HTR2C	5-Hydroxytryptamine Receptor 2C
HTR4	5-Hydroxytryptamine Receptor 4
HTR6	5-Hydroxytryptamine Receptor 6
HTR7	5-Hydroxytryptamine Receptor 7

## Sheet: S8
Supplementary Table S8:
Model hyperparameters and training parameters
Training parameter	Value
Learning rate	0.0003
Epochs	50
Batch size	500
Model parameter
Activation	LeakyReLU
Number of message passing steps	6
Dimensionality of hidden layers in MPN	1000
Number of layers in FFN top model	13
Hidden dimension in the FFN top model	20

## Sheet: S9
Supplementary Table S9:
Classification metrics on test data subset
Receptor	Cross Entropy	AUC	PRC AUC
Overall	0.0928	0.995	0.9859
ADRA1A	0.0678	0.998	0.996
ADRA1B	0.0726	0.9977	0.9947
ADRA1D	0.064	0.9985	0.9967
ADRA2A	0.0684	0.9978	0.9922
ADRA2B	0.0661	0.9981	0.9937
ADRA2C	0.0568	0.9979	0.9929
ADRB1	0.0478	0.999	0.9942
ADRB2	0.0516	0.9989	0.9958
CHRM1	0.0843	0.997	0.9887
CHRM2	0.0998	0.9936	0.9689
CHRM3	0.0554	0.9976	0.9861
CHRM4	0.0494	0.9991	0.9942
CHRM5	0.0572	0.9979	0.9858
DRD1	0.0939	0.9941	0.9701
DRD2	0.1726	0.9835	0.9634
DRD3	0.1242	0.9916	0.9817
DRD4	0.0934	0.9961	0.9829
HRH1	0.0801	0.9961	0.9843
HRH3	0.1677	0.9962	0.9959
HRH4	0.1393	0.9937	0.9788
HTR1A	0.1205	0.9927	0.9884
HTR1B	0.0531	0.9987	0.9946
HTR1D	0.1353	0.9944	0.9954
HTR2A	0.0817	0.9959	0.9862
HTR2B	0.0873	0.9948	0.9814
HTR2C	0.0813	0.9958	0.9856
HTR4	0.1719	0.9895	0.9933
HTR6	0.0409	0.9992	0.9927
HTR7	0.2075	0.9723	0.9357

## Sheet: S10
Supplementary Table S10:
List of selected compounds in the virtual screening of the ZINC library
ZINC ID	SMILE	Cluster ID by similarity	Tanimoto similarity (RDKit Fingerprints) to the closest active in ChEMBL	Targets of the closest active	Tanimoto similarity (RDKit Fingerprints) to the closest in LOPAC	Compound name and LS+/LS- labels of the closest in LOPAC	Lipinski rule of 5 filter
ZINC000019801921	NC(=O)CCN1CCN(CCOC2Cc3cc(Cl)ccc3Sc3ccccc32)CC1	7	0.64	HRH1:HTR2A	0.5	(+/-)-Octoclothepin maleate {'ls+': 1, 'ls-': 0}	TRUE
ZINC000000378126	O=C(OC1CN2CCC1CC2)C1c2ccccc2C=Cc2ccccc21	55	0.79	CHRM1:CHRM2:CHRM3	0.49	4-Diphenylacetoxy-N-(2-chloroethyl)piperidine hydrochloride {'ls+': 0, 'ls-': 0}	TRUE
ZINC000019802400	CN1CCN(C2=Cc3ccccc3Sc3cc(F)ccc32)CC1	0	0.53	DRD1:DRD2:DRD3:HTR2A	0.44	Methiothepin {'ls+': 1, 'ls-': 0}	TRUE
ZINC000000347679	CN(C)CCSC1Cc2cc(Cl)ccc2Sc2ccccc21	64	0.46	ADRA1A:ADRA1B:ADRA1D:DRD1:DRD2:DRD3:DRD4:HRH1:HTR2A:HTR2B:HTR2C:HTR6	0.45	(+/-)-Octoclothepin maleate {'ls+': 1, 'ls-': 0}	FALSE
ZINC000000347697	CN(C)CCC1=Cc2cc(Cl)ccc2Sc2ccccc21	42	0.51	DRD1:DRD2:DRD3:HRH1:HTR6:HTR7	0.51	Chlorprothixene hydrochloride {'ls+': 1, 'ls-': 0}	FALSE
ZINC000019802298	CCOc1ccc2c(c1)C(N1CCN(C)CC1)Cc1ccc(F)cc1S2	2	0.72	ADRA1D:DRD2	0.71	(+/-)-Octoclothepin maleate {'ls+': 1, 'ls-': 0}	TRUE
ZINC000019802386	CN1CCN(C2=Cc3ccc(Cl)cc3Sc3ccc(F)cc32)CC1	0	0.58	DRD1:DRD2:DRD3:HTR2A	0.45	(+/-)-Octoclothepin maleate {'ls+': 1, 'ls-': 0}	TRUE
ZINC000033884266	OCCN1CCN(C2Cc3ccc(F)cc3Sc3ccc(Br)cc32)CC1	2	0.75	ADRA1D:DRD2	0.74	(+/-)-Octoclothepin maleate {'ls+': 1, 'ls-': 0}	TRUE
ZINC000022859165	OCCN1CCN(C2Cc3ccccc3Sc3c(F)cccc32)CC1	3	0.76	ADRA1A:ADRA1B:ADRA1D:DRD1:DRD2:DRD3:DRD4:HRH1:HTR2A:HTR2B:HTR2C:HTR6	0.75	Methiothepin {'ls+': 1, 'ls-': 0}	TRUE
ZINC000001000507	CN(C)CCC=C1c2ccccc2Sc2c(O)cc(Cl)cc21	10	0.78	DRD1:DRD2:DRD3:HRH1:HTR6:HTR7	0.78	Chlorprothixene hydrochloride {'ls+': 1, 'ls-': 0}	TRUE
ZINC000022460817	CN1CCN(C2Cc3ccccc3Sc3c(F)ccc(F)c32)CC1	3	0.68	ADRA1A:ADRA1B:ADRA1D:DRD1:DRD2:DRD3:DRD4:HRH1:HTR2A:HTR2B:HTR2C:HTR6	0.68	Methiothepin {'ls+': 1, 'ls-': 0}	TRUE
ZINC000095696715	CN1CCN(C2Cc3ccccc3Sc3ccc(N4CCOCC4)cc32)CC1	8	0.72	ADRA1D:DRD2	0.72	Methiothepin {'ls+': 1, 'ls-': 0}	TRUE
ZINC000061997424	CCOC(=O)Cc1c(-c2ccc(F)cc2)[nH]c2ccc(Cl)cc12	30	0.78	ADRA1A:ADRA1B:ADRA1D:ADRA2A:ADRA2B:ADRA2C:ADRB1:ADRB2:HTR1A:HTR1B:HTR1D	0.72	N,N-Dihexyl-2-(4-fluorophenyl)indole-3-acetamide {'ls+': 0, 'ls-': 0}	TRUE
ZINC000082530004	NCCc1cn(-c2ccccc2)cn1	34	0.54		0.38	1-[2-(Trifluoromethyl)phenyl]imidazole {'ls+': 0, 'ls-': 0}	TRUE
ZINC000670458561	O=C1CCC(CN2CCC(Oc3cccc(Cl)c3)CC2)O1	54	0.55	HRH1	0.41	1-{1-[3-(2,5-dichlorophenoxy)-2-hydroxypropyl]piperidin-4-yl}imidazolidin-2-one {'ls+': 0, 'ls-': 1}	TRUE
ZINC000252481997	COc1ccccc1C1CCN(CCCS(=O)(=O)N(C)C)CC1	26	0.77	DRD2	0.42	Cirazoline hydrochloride {'ls+': 0, 'ls-': 0}	TRUE
ZINC000019802384	CN1CCN(C2=Cc3ccccc3Sc3cc(F)c(F)cc32)CC1	0	0.58	DRD1:DRD2:DRD3:HTR2A	0.44	(+/-)-Octoclothepin maleate {'ls+': 1, 'ls-': 0}	TRUE
ZINC000019802071	CN1CCN(C2=Cc3ccccc3Sc3ccccc32)CC1	0	0.58		0.44	Methiothepin {'ls+': 1, 'ls-': 0}	TRUE
ZINC000033824131	CN1CCN(C2=Cc3cc(Cl)ccc3Sc3ccccc32)CC1	0	0.56	DRD1:DRD2:DRD3:HTR2A	0.49	(+/-)-Octoclothepin maleate {'ls+': 1, 'ls-': 0}	TRUE
ZINC000019802378	CN1CCN(C2=Cc3cc(Cl)ccc3Sc3cc(F)ccc32)CC1	0	0.55	DRD1:DRD2:DRD3:HTR2A	0.48	(+/-)-Octoclothepin maleate {'ls+': 1, 'ls-': 0}	TRUE
ZINC000019802391	CN1CCN(C2=Cc3ccccc3Sc3cc(F)c(Cl)cc32)CC1	0	0.56	DRD1:DRD2:DRD3:HTR2A	0.49	(+/-)-Octoclothepin maleate {'ls+': 1, 'ls-': 0}	TRUE
ZINC000000538159	N#Cc1ccc2c(c1)N(CCCN1CCC(O)CC1)c1ccccc1S2	1	0.8	ADRA1A:ADRA1B:ADRA1D:DRD2:HTR2A:HTR2B:HTR2C	0.8	Trifluoperazine dihydrochloride {'ls+': 0, 'ls-': 0}	TRUE
ZINC000000000282	CCc1ccc2c(c1)N(CC(C)CN(C)C)c1ccccc1S2	1	0.79	ADRA1A:ADRA1B:ADRA1D:DRD2:HTR2A:HTR2B:HTR2C	0.86	Propionylpromazine hydrochloride {'ls+': 1, 'ls-': 0}	FALSE
ZINC000000057465	CCC(=O)c1ccc2c(c1)N(CCCN(C)C)c1ccccc1S2	1	0.74	ADRA1A:ADRA1B:ADRA1D:DRD2:HTR2A:HTR2B:HTR2C	1.0	Propionylpromazine hydrochloride {'ls+': 1, 'ls-': 0}	TRUE
ZINC000032194763	CCC(O)c1ccc2c(c1)N(CCCN(C)C)c1ccccc1S2	1	0.73	ADRA1A:ADRA1B:ADRA1D:DRD2:HTR2A:HTR2B:HTR2C	0.84	Propionylpromazine hydrochloride {'ls+': 1, 'ls-': 0}	TRUE
ZINC000000057198	CC(=O)c1ccc2c(c1)N(CCCN(C)C)c1ccccc1S2	1	0.76	ADRA1A:ADRA1B:ADRA1D:DRD2:HTR2A:HTR2B:HTR2C	0.96	Propionylpromazine hydrochloride {'ls+': 1, 'ls-': 0}	TRUE
ZINC000000000188	CC(CN(C)C)CN1c2ccccc2Sc2ccc(C#N)cc21	1	0.79	ADRA1A:ADRA1B:ADRA1D:DRD2:HTR2A:HTR2B:HTR2C	0.82	Triflupromazine hydrochloride {'ls+': 0, 'ls-': 1}	TRUE
ZINC000006054667	CC(O)c1ccc2c(c1)N(CCCN(C)C)c1ccccc1S2	1	0.75	ADRA1A:ADRA1B:ADRA1D:DRD2:HTR2A:HTR2B:HTR2C	0.82	Propionylpromazine hydrochloride {'ls+': 1, 'ls-': 0}	TRUE
ZINC000033755601	COc1ccc2c(c1)Sc1ccccc1CC2N1CCN(C)CC1	2	0.79	ADRA1D:DRD2	0.77	Methiothepin {'ls+': 1, 'ls-': 0}	TRUE
ZINC000022865485	COc1ccc2c(c1)C(N1CCN(C)CC1)Cc1ccc(F)cc1S2	2	0.73	ADRA1D:DRD2	0.72	(+/-)-Octoclothepin maleate {'ls+': 1, 'ls-': 0}	TRUE
ZINC000022041521	COc1ccc2c(c1)C(N1CCN(CCCO)CC1)Cc1ccccc1S2	2	0.76	ADRA1D:DRD2	0.75	Methiothepin {'ls+': 1, 'ls-': 0}	TRUE
ZINC000000000488	COc1ccc2c(c1)N(CCCN(C)C)c1ccccc1S2	4	0.78	ADRA1A:ADRA1B:ADRA1D:ADRA2B:CHRM5:HRH1:HTR2A:HTR2C	0.78	Promazine hydrochloride {'ls+': 0, 'ls-': 1}	TRUE
ZINC000002020011	COc1ccc2c(c1)N(CCC1CCCCN1C)c1ccccc1S2	4	0.75	CHRM1:CHRM2:CHRM3:CHRM4:CHRM5	0.74	Thioridazine hydrochloride {'ls+': 1, 'ls-': 0}	FALSE
ZINC000000057400	COc1ccc2c(c1)N(CC(C)CN(C)C)c1ccccc1S2	4	0.75	ADRA1A:ADRA1B:ADRA1D:ADRA2B:CHRM5:HRH1:HTR2A:HTR2C	0.75	Promazine hydrochloride {'ls+': 0, 'ls-': 1}	TRUE
ZINC000019802426	CN1CCN(CCOC2Cc3ccccc3Sc3ccc(Cl)cc32)CC1	7	0.63	HRH1:HTR2A	0.49	(+/-)-Octoclothepin maleate {'ls+': 1, 'ls-': 0}	TRUE
ZINC000025946755	O=C(CCN1CCC(C(=O)c2ccccc2)CC1)Nc1cccc(Cl)c1	9	0.61	HTR2A	0.44	LY-310,762 hydrochloride {'ls+': 0, 'ls-': 0}	TRUE
ZINC000001677753	CN(C)CCCN1c2ccccc2Cc2ccccc21	13	0.62	ADRA1A:HRH1:HTR1A:HTR1B:HTR1D:HTR2A:HTR2B:HTR2C:HTR4:HTR6:HTR7	0.62	Imipramine hydrochloride {'ls+': 0, 'ls-': 0}	TRUE
ZINC000030836141	CN(C)N(C)CN1c2ccccc2Sc2ccccc21	14	0.67		0.63	Promazine hydrochloride {'ls+': 0, 'ls-': 1}	TRUE
ZINC000000000404	CC(CN1c2ccccc2Sc2cccnc21)N(C)C	15	0.69	HRH3	0.6	Promethazine hydrochloride {'ls+': 1, 'ls-': 0}	TRUE
ZINC000000538363	O=C1CSC2(CCN(CCCN3c4ccccc4Sc4ccc(Cl)cc43)CC2)N1	19	0.74	ADRA1A:ADRA1B:ADRA1D:ADRA2A:ADRA2B:ADRA2C:DRD1:DRD2:DRD3:HRH1:HTR2A:HTR2B:HTR2C	0.72	Perphenazine {'ls+': 0, 'ls-': 0}	TRUE
ZINC000585117253	c1ccc2c(c1)OCC(CN1CCC(OCC3CCOC3)CC1)O2	22	0.77	ADRA1A:ADRA1B:ADRA1D:ADRA2A:ADRA2B:ADRA2C	0.61	WB-4101 hydrochloride {'ls+': 0, 'ls-': 0}	TRUE
ZINC000459300139	Cn1cncc1CCN1CCC(C(=O)c2ccccc2)CC1	23	0.62	HTR2A	0.42	Pirenperone {'ls+': 0, 'ls-': 0}	TRUE
ZINC000195792118	CN(C)CCC[Si]1(C)c2ccccc2CCc2ccccc21	25	0.45	HTR2A	0.3	Naltriben methanesulfonate {'ls+': 0, 'ls-': 0}	TRUE
ZINC000243932476	CN(C)S(=O)(=O)CCCN1CCC(c2ccccc2Cl)C1	27	0.59		0.44	S(-)-DS 121 hydrochloride {'ls+': 0, 'ls-': 0}	TRUE
ZINC000095917850	Fc1cccc(F)c1OC1CNC1	33	0.5	HTR1A	0.34	MG 624 {'ls+': 0, 'ls-': 1}	TRUE
ZINC000006480643	C1=CC=C(C=C1)N2C=C(N=C2)CCN	35	0.43	ADRA2A:ADRA2B:ADRA2C	0.24	S(-)-p-Bromotetramisole oxalate {'ls+': 0, 'ls-': 0}	TRUE
ZINC000000968338	CN1CCC2=C(C1)C(c1ccccc1)c1ccccc12	37	0.7	DRD2	0.44	Sulindac {'ls+': 0, 'ls-': 0}	TRUE
ZINC000221529636	CN1CCN(C2Oc3cc(Cl)ccc3Sc3ccccc32)CC1	40	0.46		0.45	(+/-)-Octoclothepin maleate {'ls+': 1, 'ls-': 0}	TRUE
ZINC000212848903	NCCc1noc2cc(F)ccc12	46	0.69	DRD2	0.47	Zonisamide sodium {'ls+': 0, 'ls-': 0}	TRUE
ZINC000001699471	c1ccc2c(c1)-c1ccccc1C2C1=NCCN1	47	0.69		0.36	R(-)-2,10,11-Trihydroxyaporphine hybrobromide {'ls+': 0, 'ls-': 0}	TRUE
ZINC000072220195	CCCOC(C)c1ccc(CCN)cc1	48	0.49		0.47	(+/-)-Octopamine hydrochloride {'ls+': 0, 'ls-': 1}	TRUE
ZINC000001530617	CC(C)N(CCC(C(N)=O)(c1ccccc1)c1ccccn1)C(C)C	49	0.58	HRH1	1.0	Disopyramide {'ls+': 0, 'ls-': 0}	TRUE
ZINC000069778064	CN1CCN(C(=O)c2csc(I)c2)CC1	50	0.55	HRH3	0.44	DM 235 {'ls+': 0, 'ls-': 0}	TRUE
ZINC000075622317	Cn1cc(S(=O)(=O)NCCN2CC=C(c3ccccc3)CC2)cn1	51	0.52	HTR2A:HTR2B:HTR2C	0.42	Ro 8-4304 {'ls+': 0, 'ls-': 0}	TRUE
ZINC002325857601	Nc1n[nH]c(C2CCN(CCN3c4cccc5cccc(c45)S3(=O)=O)C2)n1	53	0.75	ADRA1A:ADRA1B:ADRA1D:HTR2A:HTR2B:HTR2C	0.54	Vincristine sulfate {'ls+': 1, 'ls-': 0}	TRUE
ZINC000096414819	COc1ccc(C(=O)C2CCN(CCc3scnc3C)CC2)cc1	56	0.56	HTR2A	0.44	Pirenperone {'ls+': 0, 'ls-': 0}	TRUE
ZINC000001707020	CC(C)N(CCC(C(N)=O)(c1ccccc1)c1ccccc1)C(C)C	57	0.7	ADRA1A:ADRA2A:ADRA2B:ADRA2C:DRD4:HRH1:HRH3	0.68	Loperamide hydrochloride {'ls+': 0, 'ls-': 0}	TRUE
ZINC000585136927	Fc1cccc(F)c1CCCN1CCC(c2ncco2)CC1	59	0.44		0.34	R(+)-UH-301 hydrochloride {'ls+': 0, 'ls-': 0}	TRUE
ZINC000685939341	Cc1cc2c(CCN)csc2s1	68	0.37		0.29	SB 205384 {'ls+': 0, 'ls-': 0}	TRUE
ZINC000005047899	CCN1CCC(SC(=O)C(O)(c2ccccc2)c2ccccc2)C1	70	0.8	CHRM1:CHRM2:CHRM3:CHRM4	0.39	Fexofenadine hydrochloride {'ls+': 0, 'ls-': 0}	TRUE
ZINC000001567576	CN(C)CC1CC1C1(C)c2ccccc2Sc2ccccc21	71	0.67	CHRM1:CHRM2:CHRM3:CHRM4:CHRM5	0.41	Maprotiline hydrochloride {'ls+': 0, 'ls-': 0}	TRUE
ZINC000031937746	COc1ccc2c(c1)C(=CCCN(C)C)c1ccccc1S2	72	0.72	HTR2A	0.69	Chlorprothixene hydrochloride {'ls+': 1, 'ls-': 0}	TRUE
ZINC000585130805	Cc1cc(C(=O)N2CC(N3CCCC3)C2)ns1	73	0.44	HRH4	0.32	(+/-)-Thalidomide {'ls+': 0, 'ls-': 0}	TRUE
ZINC000016580790	Cc1cc(C(=O)N2CCN(C)CC2)cs1	78	0.73	HRH3	0.45	DM 235 {'ls+': 0, 'ls-': 0}	TRUE
ZINC000001488270	CC1(C)C(=O)N(CCN2CCC(C(=O)c3ccc(F)cc3)CC2)c2ccccc21	79	0.75	ADRA1A:ADRA1B:ADRA1D:CHRM1:CHRM2:CHRM3:CHRM4:CHRM5:DRD2:HTR1A:HTR1B:HTR1D	1.0	LY-310,762 hydrochloride {'ls+': 0, 'ls-': 0}	TRUE
ZINC000051379568	COc1ccccc1OCCN1CCC(C(=O)c2ccccc2)CC1	80	0.71	HTR2A:HTR2B:HTR2C	0.44	Ro 25-6981 hydrochloride {'ls+': 0, 'ls-': 0}	TRUE

[truncated: 2 more sheets: S11, S12]
